# Supplementary material for: Dichlorido(2,9-dimethyl-1,10-phenanthroline)manganese(II) hemihydrate
Source: Acta Crystallogr Sect E Struct Rep Online. 2009 Nov 21;65(Pt 12):m1659. doi: 10.1107/S1600536809049149 (PMC2971941; doi:10.1107/S1600536809049149)
Supplement: Supplementary file 1 [file e-65-m1659-sup1.cif]

##############################################################################
###                                                                        ###
###        Electronic paper (Acta Crystallographica Section E)             ###
###                                                                        ###
##############################################################################
#                                                                            #
# This CIF contains the data in a paper accepted for publication in Acta     #
# Crystallographica Section E. It conforms to the requirements of Notes      #
# for Authors for Section E, and has been peer reviewed under the auspices   #
# of the IUCr Commission on Journals.                                        #
#                                                                            #
# Full details of the Crystallographic Information File format               #
# are given in the paper "The Crystallographic Information File (CIF):       #
# a New Standard Archive File for Crystallography" by S. R. Hall, F. H.      #
# Allen and I. D. Brown [Acta Cryst. (1991), A47, 655-685].                  #
#                                                                            #
# The current version of the core CIF dictionary is obtainable from          #
# ftp://ftp.iucr.org/pub/cif_core.dic. The current version number is 2.4.    #
#                                                                            #
# Software is freely available for graphical display of the structure(s) in  #
# this CIF.  For information consult the CIF home page http://www.iucr.org/  #
# cif/home.html                                                              #
#                                                                            #
# This file may be used for bona fide research purposes within the           #
# scientific community so long as proper attribution is given to the journal # 
# article from which it was obtained.                                        #
#                                                                            #
##############################################################################
                                             
data_I
_audit_creation_method     SHELXL-97
_chemical_name_systematic
;
Dichlorido(2,9-dimethyl-1,10-phenanthroline)manganese(II) hemihydrate
;
_chemical_name_common     ?
_chemical_formula_moiety     'C14 H12 Cl2 Mn N2, 0.5(H2 O)'
_chemical_formula_sum     'C14 H13 Cl2 Mn N2 O0.50'
_chemical_formula_iupac     '[Mn Cl2 (C14 H12 N2)], 0.5H2 O'
_chemical_formula_weight     343.10
_chemical_melting_point     ?
_symmetry_cell_setting     monoclinic
_symmetry_space_group_name_H-M     'C 2/m'
_symmetry_space_group_name_Hall     '-C 2y'
loop_
    _symmetry_equiv_pos_as_xyz
    'x, y, z'
    '-x, y, -z'
    'x+1/2, y+1/2, z'
    '-x+1/2, y+1/2, -z'
    '-x, -y, -z'
    'x, -y, z'
    '-x+1/2, -y+1/2, -z'
    'x+1/2, -y+1/2, z'
_cell_length_a     18.763(4)
_cell_length_b     7.7343(15)
_cell_length_c     11.362(2)
_cell_angle_alpha     90.00
_cell_angle_beta     101.532(3)
_cell_angle_gamma     90.00
_cell_volume     1615.5(5)
_cell_formula_units_Z     4
_cell_measurement_reflns_used     1089
_cell_measurement_theta_min     2.876
_cell_measurement_theta_max     26.761
_cell_measurement_temperature     293(2)
_exptl_crystal_description     block
_exptl_crystal_colour     yellow
_exptl_crystal_size_max     0.31
_exptl_crystal_size_mid     0.23
_exptl_crystal_size_min     0.19
_exptl_crystal_density_diffrn     1.411
_exptl_crystal_density_meas     ?
_exptl_crystal_density_method     'not measured'
_exptl_crystal_F_000     696
_exptl_absorpt_coefficient_mu     1.139
_exptl_absorpt_correction_type     multi-scan
_exptl_absorpt_process_details     '(SADABS; Sheldrick, 2008<i>a</i>)'
_exptl_absorpt_correction_T_min     0.7191
_exptl_absorpt_correction_T_max     0.8127
_exptl_special_details
;
;
_diffrn_ambient_temperature     293(2)
_diffrn_radiation_type     MoK\a
_diffrn_radiation_wavelength     0.71073
_diffrn_radiation_source     'fine-focus sealed tube'
_diffrn_radiation_monochromator     graphite
_diffrn_measurement_device_type     'Bruker APEXII CCD area-detector'
_diffrn_measurement_method     '\f and \w scans'
_diffrn_detector_area_resol_mean     ?
_diffrn_reflns_number     4794
_diffrn_reflns_av_R_equivalents     0.0198
_diffrn_reflns_av_sigmaI/netI     0.0200
_diffrn_reflns_theta_min     2.22
_diffrn_reflns_theta_max     25.00
_diffrn_reflns_theta_full     25.00
_diffrn_measured_fraction_theta_max     0.979
_diffrn_measured_fraction_theta_full     0.979
_diffrn_reflns_limit_h_min     -22
_diffrn_reflns_limit_h_max     22
_diffrn_reflns_limit_k_min     -8
_diffrn_reflns_limit_k_max     9
_diffrn_reflns_limit_l_min     -13
_diffrn_reflns_limit_l_max     13
_diffrn_standards_number     ?
_diffrn_standards_interval_count     ?
_diffrn_standards_interval_time     ?
_diffrn_standards_decay_%     ?
_refine_special_details
;
Refinement of <i>F</i>^2^ against ALL reflections. The weighted <i>R</i>-factor
<i>wR</i> and goodness of fit <i>S</i> are based on <i>F</i>^2^, conventional
<i>R</i>-factors <i>R</i> are based on <i>F</i>, with <i>F</i> set to zero for
negative <i>F</i>^2^. The threshold expression of <i>F</i>^2^ >
\s(<i>F</i>^2^) is used only for calculating <i>R</i>-factors(gt) <i>etc</i>.
and is not relevant to the choice of reflections for refinement.
<i>R</i>-factors based on <i>F</i>^2^ are statistically about twice as large
as those based on <i>F</i>, and <i>R</i>- factors based on ALL data will be
even larger.
;
_reflns_number_total     1511
_reflns_number_gt     1199
_reflns_threshold_expression     'I>2\s(I)'
_refine_ls_structure_factor_coef     Fsqd
_refine_ls_matrix_type     full
_refine_ls_R_factor_all     0.0547
_refine_ls_R_factor_gt     0.0443
_refine_ls_wR_factor_gt     0.1262
_refine_ls_wR_factor_ref     0.1337
_refine_ls_goodness_of_fit_ref     1.010
_refine_ls_restrained_S_all     1.010
_refine_ls_number_reflns     1511
_refine_ls_number_parameters     120
_refine_ls_number_restraints     0
_refine_ls_hydrogen_treatment     .
_refine_ls_weighting_scheme     calc
_refine_ls_weighting_details
                 'calc w=1/[\s^2^(Fo^2^)+(0.1015P)^2^] where P=(Fo^2^+2Fc^2^)/3'
_atom_sites_solution_hydrogens     geom
_atom_sites_solution_primary     direct
_atom_sites_solution_secondary     difmap
_refine_ls_shift/su_max     0.001
_refine_ls_shift/su_mean     0.000
_refine_diff_density_max     0.591
_refine_diff_density_min     -0.310
_refine_ls_extinction_method     none
_refine_ls_extinction_coef     ?
loop_
    _atom_type_symbol
    _atom_type_description
    _atom_type_scat_dispersion_real
    _atom_type_scat_dispersion_imag
    _atom_type_scat_source
    'C' 'C' 0.0033 0.0016
                         'International Tables Vol C Tables 4.2.6.8 and 6.1.1.4'
    'H' 'H' 0.0000 0.0000
                         'International Tables Vol C Tables 4.2.6.8 and 6.1.1.4'
    'N' 'N' 0.0061 0.0033
                         'International Tables Vol C Tables 4.2.6.8 and 6.1.1.4'
    'O' 'O' 0.0106 0.0060
                         'International Tables Vol C Tables 4.2.6.8 and 6.1.1.4'
    'Cl' 'Cl' 0.1484 0.1585
                         'International Tables Vol C Tables 4.2.6.8 and 6.1.1.4'
    'Mn' 'Mn' 0.3368 0.7283
                         'International Tables Vol C Tables 4.2.6.8 and 6.1.1.4'
_computing_data_collection     'APEX2 (Bruker, 2004)'
_computing_cell_refinement     'SAINT-Plus (Bruker, 2001)'
_computing_data_reduction     'SAINT-Plus (Bruker, 2001)'
_computing_structure_solution     'SHELXS97 (Sheldrick, 2008<i>b</i>)'
_computing_structure_refinement     'SHELXL97 (Sheldrick, 2008<i>b</i>)'
_computing_molecular_graphics     'SHELXTL (Sheldrick, 2008<i>b</i>)'
_computing_publication_material     'SHELXTL (Sheldrick, 2008<i>b</i>)'
loop_
    _atom_site_type_symbol
    _atom_site_label
    _atom_site_fract_x
    _atom_site_fract_y
    _atom_site_fract_z
    _atom_site_U_iso_or_equiv
    _atom_site_adp_type
    _atom_site_calc_flag
    _atom_site_refinement_flags
    _atom_site_occupancy
    _atom_site_disorder_assembly
    _atom_site_disorder_group
    Mn Mn1 0.35177(3) 0.0000 0.27709(5) 0.0558(3) Uani d S 1 . .
    Cl Cl1 0.40493(4) 0.25282(10) 0.24304(8) 0.0815(3) Uani d . 1 . .
    O O1 0.5351(5) 1.0000 0.0528(9) 0.155(4) Uani d SP 0.50 . .
    H H2A 0.5257 0.9426 0.1128 0.186 Uiso d PR 0.25 . .
    H H1A 0.5745 0.9558 0.0399 0.186 Uiso d PR 0.25 . .
    N N1 0.30817(15) 0.0000 0.4374(3) 0.0555(8) Uani d S 1 . .
    N N2 0.24030(17) 0.0000 0.2034(3) 0.0601(8) Uani d S 1 . .
    C C1 0.3433(2) 0.0000 0.5521(4) 0.0625(10) Uani d S 1 . .
    C C2 0.3066(2) 0.0000 0.6486(4) 0.0715(12) Uani d S 1 . .
    H H2 0.3329 0.0000 0.7272 0.086 Uiso calc SR 1 . .
    C C3 0.2337(2) 0.0000 0.6273(4) 0.0715(12) Uani d S 1 . .
    H H3 0.2089 0.0000 0.6905 0.086 Uiso calc SR 1 . .
    C C4 0.1951(2) 0.0000 0.5056(3) 0.0604(10) Uani d S 1 . .
    C C5 0.1191(2) 0.0000 0.4745(4) 0.0781(13) Uani d S 1 . .
    H H5 0.0919 0.0000 0.5346 0.094 Uiso calc SR 1 . .
    C C6 0.0848(2) 0.0000 0.3584(4) 0.0768(13) Uani d S 1 . .
    H H6 0.0342 0.0000 0.3399 0.092 Uiso calc SR 1 . .
    C C7 0.1240(2) 0.0000 0.2635(4) 0.0655(11) Uani d S 1 . .
    C C8 0.0910(3) 0.0000 0.1374(4) 0.0840(15) Uani d S 1 . .
    H H8 0.0406 0.0000 0.1136 0.101 Uiso calc SR 1 . .
    C C9 0.1330(3) 0.0000 0.0535(4) 0.0875(15) Uani d S 1 . .
    H H9 0.1113 0.0000 -0.0276 0.105 Uiso calc SR 1 . .
    C C10 0.2073(3) 0.0000 0.0872(4) 0.0703(11) Uani d S 1 . .
    C C11 0.1985(2) 0.0000 0.2896(3) 0.0562(9) Uani d S 1 . .
    C C12 0.2350(2) 0.0000 0.4153(3) 0.0532(9) Uani d S 1 . .
    C C13 0.4239(2) 0.0000 0.5734(4) 0.0819(14) Uani d S 1 . .
    H H13A 0.4397 -0.0724 0.5150 0.123 Uiso calc PR 0.50 . .
    H H13B 0.4431 -0.0434 0.6525 0.123 Uiso calc PR 0.50 . .
    H H13C 0.4410 0.1158 0.5666 0.123 Uiso calc PR 0.50 . .
    C C14 0.2542(3) 0.0000 -0.0069(4) 0.0933(17) Uani d S 1 . .
    H H14A 0.2713 0.1152 -0.0163 0.140 Uiso calc PR 0.50 . .
    H H14B 0.2260 -0.0395 -0.0820 0.140 Uiso calc PR 0.50 . .
    H H14C 0.2950 -0.0756 0.0181 0.140 Uiso calc PR 0.50 . .
loop_
    _atom_site_aniso_label
    _atom_site_aniso_U_11
    _atom_site_aniso_U_22
    _atom_site_aniso_U_33
    _atom_site_aniso_U_12
    _atom_site_aniso_U_13
    _atom_site_aniso_U_23
    Mn1 0.0481(4) 0.0703(5) 0.0501(4) 0.000 0.0127(3) 0.000
    Cl1 0.0781(6) 0.0818(7) 0.0876(6) -0.0094(4) 0.0235(4) 0.0054(4)
    O1 0.108(7) 0.226(12) 0.134(9) 0.000 0.031(6) 0.000
    N1 0.0413(15) 0.074(2) 0.0503(17) 0.000 0.0063(13) 0.000
    N2 0.0572(17) 0.073(2) 0.0483(17) 0.000 0.0069(14) 0.000
    C1 0.056(2) 0.076(3) 0.053(2) 0.000 0.0032(17) 0.000
    C2 0.061(2) 0.100(4) 0.049(2) 0.000 -0.0002(18) 0.000
    C3 0.064(2) 0.101(4) 0.050(2) 0.000 0.0127(19) 0.000
    C4 0.053(2) 0.077(3) 0.052(2) 0.000 0.0100(17) 0.000
    C5 0.055(2) 0.112(4) 0.071(3) 0.000 0.020(2) 0.000
    C6 0.045(2) 0.110(4) 0.073(3) 0.000 0.006(2) 0.000
    C7 0.047(2) 0.080(3) 0.064(3) 0.000 -0.0017(18) 0.000
    C8 0.062(3) 0.111(4) 0.070(3) 0.000 -0.008(2) 0.000
    C9 0.078(3) 0.120(4) 0.056(3) 0.000 -0.010(2) 0.000
    C10 0.078(3) 0.076(3) 0.054(2) 0.000 0.006(2) 0.000
    C11 0.051(2) 0.070(3) 0.0456(19) 0.000 0.0040(16) 0.000
    C12 0.053(2) 0.054(2) 0.052(2) 0.000 0.0073(16) 0.000
    C13 0.049(2) 0.127(4) 0.064(3) 0.000 0.000(2) 0.000
    C14 0.095(3) 0.133(5) 0.052(2) 0.000 0.014(2) 0.000
_geom_special_details
;
All e.s.d.'s (except the e.s.d. in the dihedral angle between two l.s. planes)
are estimated using the full covariance matrix. The cell e.s.d.'s are taken
into account individually in the estimation of e.s.d.'s in distances, angles
and torsion angles; correlations between e.s.d.'s in cell parameters are only
used when they are defined by crystal symmetry. An approximate (isotropic)
treatment of cell e.s.d.'s is used for estimating e.s.d.'s involving l.s.
planes.
;
loop_
    _geom_bond_atom_site_label_1
    _geom_bond_atom_site_label_2
    _geom_bond_site_symmetry_2
    _geom_bond_distance
    _geom_bond_publ_flag
    Mn1 N2 . 2.092(3) ?
    Mn1 N1 . 2.140(3) ?
    Mn1 Cl1 . 2.2633(9) ?
    Mn1 Cl1 6 2.2633(9) ?
    O1 O1 5_675 1.59(2) ?
    O1 H2A . 0.8610 ?
    O1 H1A . 0.8530 ?
    N1 C1 . 1.338(5) ?
    N1 C12 . 1.345(5) ?
    N2 C10 . 1.342(5) ?
    N2 C11 . 1.371(5) ?
    C1 C2 . 1.407(6) ?
    C1 C13 . 1.482(6) ?
    C2 C3 . 1.341(6) ?
    C2 H2 . 0.9300 ?
    C3 C4 . 1.428(6) ?
    C3 H3 . 0.9300 ?
    C4 C12 . 1.387(5) ?
    C4 C5 . 1.399(6) ?
    C5 C6 . 1.347(6) ?
    C5 H5 . 0.9300 ?
    C6 C7 . 1.421(6) ?
    C6 H6 . 0.9300 ?
    C7 C11 . 1.371(5) ?
    C7 C8 . 1.443(6) ?
    C8 C9 . 1.353(7) ?
    C8 H8 . 0.9300 ?
    C9 C10 . 1.370(7) ?
    C9 H9 . 0.9300 ?
    C10 C14 . 1.514(7) ?
    C11 C12 . 1.454(5) ?
    C13 H13A . 0.9600 ?
    C13 H13B . 0.9600 ?
    C13 H13C . 0.9600 ?
    C14 H14A . 0.9600 ?
    C14 H14B . 0.9600 ?
    C14 H14C . 0.9600 ?
loop_
    _geom_angle_atom_site_label_1
    _geom_angle_atom_site_label_2
    _geom_angle_atom_site_label_3
    _geom_angle_site_symmetry_1
    _geom_angle_site_symmetry_3
    _geom_angle
    _geom_angle_publ_flag
    N2 Mn1 N1 . . 79.57(12) ?
    N2 Mn1 Cl1 . . 111.79(4) ?
    N1 Mn1 Cl1 . . 113.70(4) ?
    N2 Mn1 Cl1 . 6 111.79(4) ?
    N1 Mn1 Cl1 . 6 113.70(4) ?
    Cl1 Mn1 Cl1 . 6 119.53(5) ?
    O1 O1 H2A 5_675 . 109.0 ?
    O1 O1 H1A 5_675 . 119.0 ?
    H2A O1 H1A . . 104.5 ?
    C1 N1 C12 . . 117.9(3) ?
    C1 N1 Mn1 . . 129.1(3) ?
    C12 N1 Mn1 . . 113.0(2) ?
    C10 N2 C11 . . 119.1(3) ?
    C10 N2 Mn1 . . 128.4(3) ?
    C11 N2 Mn1 . . 112.5(2) ?
    N1 C1 C2 . . 122.5(3) ?
    N1 C1 C13 . . 116.6(4) ?
    C2 C1 C13 . . 121.0(4) ?
    C3 C2 C1 . . 120.0(4) ?
    C3 C2 H2 . . 120.0 ?
    C1 C2 H2 . . 120.0 ?
    C2 C3 C4 . . 118.5(4) ?
    C2 C3 H3 . . 120.8 ?
    C4 C3 H3 . . 120.8 ?
    C12 C4 C5 . . 119.2(4) ?
    C12 C4 C3 . . 118.2(4) ?
    C5 C4 C3 . . 122.6(4) ?
    C6 C5 C4 . . 120.7(4) ?
    C6 C5 H5 . . 119.7 ?
    C4 C5 H5 . . 119.7 ?
    C5 C6 C7 . . 121.7(4) ?
    C5 C6 H6 . . 119.2 ?
    C7 C6 H6 . . 119.2 ?
    C11 C7 C6 . . 119.7(4) ?
    C11 C7 C8 . . 115.5(4) ?
    C6 C7 C8 . . 124.8(4) ?
    C9 C8 C7 . . 120.4(4) ?
    C9 C8 H8 . . 119.8 ?
    C7 C8 H8 . . 119.8 ?
    C8 C9 C10 . . 120.4(4) ?
    C8 C9 H9 . . 119.8 ?
    C10 C9 H9 . . 119.8 ?
    N2 C10 C9 . . 121.2(4) ?
    N2 C10 C14 . . 118.4(4) ?
    C9 C10 C14 . . 120.3(4) ?
    C7 C11 N2 . . 123.3(3) ?
    C7 C11 C12 . . 118.2(3) ?
    N2 C11 C12 . . 118.5(3) ?
    N1 C12 C4 . . 123.0(3) ?
    N1 C12 C11 . . 116.5(3) ?
    C4 C12 C11 . . 120.5(3) ?
    C1 C13 H13A . . 109.5 ?
    C1 C13 H13B . . 109.5 ?
    H13A C13 H13B . . 109.5 ?
    C1 C13 H13C . . 109.5 ?
    H13A C13 H13C . . 109.5 ?
    H13B C13 H13C . . 109.5 ?
    C10 C14 H14A . . 109.5 ?
    C10 C14 H14B . . 109.5 ?
    H14A C14 H14B . . 109.5 ?
    C10 C14 H14C . . 109.5 ?
    H14A C14 H14C . . 109.5 ?
    H14B C14 H14C . . 109.5 ?
data_global
_journal_date_recd_electronic     2009-11-12
_journal_date_accepted     2009-11-18
_journal_name_full     'Acta Crystallographica, Section E'
_journal_year     2009
_journal_volume     65
_journal_issue     12
_journal_page_first     m1659
_journal_page_last     m1659
_journal_paper_category     QM
_journal_coeditor_code     LH2953
_publ_contact_author_name     'Xinfang Wang'
_publ_contact_author_address
;
Department of Chemistry
Dezhou University
Dezhou 253023
People's Republic of China
;
_publ_contact_author_email     dzxfwang@yahoo.com.cn
_publ_contact_author_Phone     '?'
_publ_section_title
;
Dichlorido(2,9-dimethyl-1,10-phenanthroline)manganese(II) hemihydrate
;
loop_
    _publ_author_name
    _publ_author_address
    'Xinfang Wang'
;
Department of Chemistry
Dezhou University
Dezhou 253023
People's Republic of China
;
