# Supplementary material for: Dichlorido(2,9-dimethyl-1,10-phenanthroline)manganese(II) hemihydrate
Source: Acta Crystallogr Sect E Struct Rep Online. 2009 Nov 21;65(Pt 12):m1659. doi: 10.1107/S1600536809049149 (PMC2971941; doi:10.1107/S1600536809049149)
Supplement: Supplementary file 2 [file e-65-m1659-Isup2.hkl]

# 
# h,k,l, Fc-squared, Fo-squared, sigma(Fo-squared) and status flag 
# 
data_I
_shelx_title ' Mn in C2/m' 
_shelx_refln_list_code          4 
_shelx_F_calc_maximum      283.79 
_exptl_crystal_F_000       696.00 
_reflns_d_resolution_high  0.8410 
 
loop_ 
 _symmetry_equiv_pos_as_xyz 
 'x, y, z' 
 '-x, y, -z' 
 'x+1/2, y+1/2, z' 
 '-x+1/2, y+1/2, -z' 
 '-x, -y, -z' 
 'x, -y, z' 
 '-x+1/2, -y+1/2, -z' 
 'x+1/2, -y+1/2, z' 
 
_cell_length_a    18.7625 
_cell_length_b     7.7343 
_cell_length_c    11.3621 
_cell_angle_alpha  90.000 
_cell_angle_beta  101.532 
_cell_angle_gamma  90.000 
 
_shelx_F_squared_multiplier     1.000 
 
loop_ 
 _refln_index_h 
 _refln_index_k 
 _refln_index_l 
 _refln_F_squared_calc 
 _refln_F_squared_meas 
 _refln_F_squared_sigma 
 _refln_observed_status 
   2   0   0    14917.55     9063.87     86.13 o 
   4   0   0    19431.13    17148.32    133.44 o 
   6   0   0     6506.07     6532.32     53.70 o 
   8   0   0      634.71      565.48     17.31 o 
  10   0   0      232.62      212.83      7.23 o 
  12   0   0      825.23      740.18     12.65 o 
  14   0   0      125.47      133.67      7.69 o 
  16   0   0      585.38      704.86     26.44 o 
  18   0   0      842.13      726.07     28.98 o 
  20   0   0      496.42      465.03     28.31 o 
   5   1   0      662.05      705.42     10.07 o 
   7   1   0     7309.36     7153.17     41.83 o 
   9   1   0     9207.07    10385.21     70.81 o 
  11   1   0      108.32       90.86      4.06 o 
  13   1   0      968.25     1007.82     14.89 o 
  15   1   0       68.88       82.15      6.51 o 
  17   1   0      665.33      655.01     18.98 o 
  19   1   0      141.79      128.99     15.12 o 
  21   1   0       37.87       19.12     12.86 o 
   0   2   0    80539.42    74618.64   1008.70 o 
   2   2   0    26213.17    23990.98    186.27 o 
   4   2   0      196.52      182.25      3.30 o 
   6   2   0     5711.05     5146.90     33.85 o 
   8   2   0      236.75      224.69      7.94 o 
  10   2   0     5133.41     4939.18     34.32 o 
  12   2   0      287.00      314.99      7.62 o 
  14   2   0     1133.90     1129.20     18.29 o 
  16   2   0      178.77      155.27      9.86 o 
  18   2   0      377.42      306.64     15.50 o 
  20   2   0       44.73       17.56     12.18 o 
   1   3   0      147.61      145.91      8.44 o 
   3   3   0      898.14      994.80     11.76 o 
   5   3   0       34.95       32.36      2.73 o 
   7   3   0     4377.14     4404.23     30.34 o 
   9   3   0     3500.99     3671.46     26.62 o 
  11   3   0       43.83       38.29      4.98 o 
  13   3   0      434.00      450.04     18.79 o 
  15   3   0       15.18       18.11      7.29 o 
  17   3   0      378.08      384.29     31.37 o 
  19   3   0      128.34      137.28     12.13 o 
   0   4   0    52121.75    48313.98    645.41 o 
   2   4   0     1993.53     2185.04     26.38 o 
   4   4   0     4618.22     4410.29     70.06 o 
   6   4   0      562.78      482.65      7.05 o 
   8   4   0      238.76      297.38     12.84 o 
  10   4   0       55.51       62.97      5.63 o 
  12   4   0      292.63      286.72     10.72 o 
  14   4   0       51.22       37.64      8.09 o 
  16   4   0      225.31      242.27     12.15 o 
  18   4   0      294.79      295.74     14.28 o 
   1   5   0       31.63       29.21      6.80 o 
   3   5   0      330.42      335.83     10.89 o 
   5   5   0       20.73       17.50      7.22 o 
   7   5   0     1312.12     1437.98     35.70 o 
   9   5   0     1299.75     1287.04     19.16 o 
  11   5   0       31.22       22.89     13.90 o 
  13   5   0      268.35      250.92     11.58 o 
  15   5   0       26.44        5.01     11.25 o 
  17   5   0      174.99      155.06     16.00 o 
   0   6   0     2042.64     1841.36     36.67 o 
   2   6   0     1478.16     1476.35     34.88 o 
   4   6   0        2.39       -1.33      7.22 o 
   6   6   0      822.38      905.84     16.69 o 
   8   6   0       33.66       38.21      7.63 o 
  10   6   0      611.25      679.04     32.79 o 
  12   6   0       39.65       24.86     11.11 o 
  14   6   0      158.14      164.93     14.62 o 
  16   6   0       23.62       21.56     13.44 o 
   1   7   0       40.54       59.23     14.42 o 
   3   7   0      124.65      123.08     25.17 o 
   5   7   0        8.32        5.72      9.57 o 
   7   7   0      331.92      332.86     16.32 o 
   9   7   0      154.65      159.04     16.10 o 
  11   7   0        3.36       15.49     12.20 o 
  13   7   0       28.10       15.53     19.91 o 
   2   8   0       72.36       47.73     15.91 o 
   4   8   0      162.29      160.82     11.87 o 
   6   8   0       10.00       14.90     10.17 o 
   8   8   0       10.00        8.46     12.85 o 
  10   8   0        1.15        0.12     13.57 o 
   1   9   0        2.08        3.59     19.87 o 
   3   9   0       10.60        3.88     19.49 o 
 -22   0   1      170.48      135.71     21.74 o 
 -20   0   1       14.47       10.31     16.66 o 
 -18   0   1     1461.43     1396.10     27.52 o 
 -16   0   1      237.66      298.53     29.13 o 
 -14   0   1     2301.54     2286.73     26.04 o 
 -12   0   1       43.16       58.04      5.55 o 
 -10   0   1       34.58       27.42      5.55 o 
  -8   0   1      677.38      626.04     14.25 o 
  -6   0   1     5264.61     5805.46     92.61 o 
   2   0   1    17246.29    20394.73    199.67 o 
   4   0   1     3325.20     3118.78     44.48 o 
   6   0   1    12795.46    13921.50    136.94 o 
   8   0   1     1946.26     2035.44     26.27 o 
  10   0   1      404.68      472.82     11.93 o 
  12   0   1      276.03      321.46     11.20 o 
  14   0   1      900.56      876.89     22.86 o 
  16   0   1       12.72       21.61      9.41 o 
  18   0   1      547.58      510.51     26.74 o 
  20   0   1       22.57        8.89     18.00 o 
 -21   1   1       54.01       18.25     12.85 o 
 -19   1   1      209.74      183.37     17.85 o 
 -17   1   1       59.00       43.26      7.02 o 
 -15   1   1     1272.42     1356.75     19.05 o 
 -13   1   1       60.74       56.37      4.72 o 
 -11   1   1      248.05      250.56      5.38 o 
  -9   1   1      286.94      280.32      5.79 o 
  -7   1   1        1.13        0.76      1.88 o 
  -5   1   1     4858.11     5598.74     34.97 o 
  -1   1   1    25762.58    18673.60    113.30 o 
   1   1   1     9921.37    13316.53     90.60 o 
   3   1   1     6428.03     6885.46     48.56 o 
   5   1   1     4018.10     4369.81     32.74 o 
   7   1   1      778.21     1189.05     20.99 o 
   9   1   1     4698.52     4827.52     52.27 o 
  11   1   1      835.65      659.98     10.57 o 
  13   1   1      454.66      484.61     10.33 o 
  15   1   1      153.00      166.19      7.94 o 
  17   1   1      213.68      184.73     12.73 o 
  19   1   1      378.60      364.62     17.77 o 
  21   1   1       15.91       15.31     12.46 o 
 -20   2   1       59.02       58.90     13.07 o 
 -18   2   1       77.91       66.80     11.63 o 
 -16   2   1      277.85      320.20     23.38 o 
 -14   2   1       25.26       24.66      5.10 o 
 -12   2   1     3393.98     3450.60     48.10 o 
 -10   2   1      658.00      577.28     11.55 o 
  -8   2   1    10509.28    10354.52     64.07 o 
  -6   2   1        1.30        0.71      1.90 o 
  -4   2   1    16345.07    16278.38    109.51 o 
  -2   2   1    15286.13    15670.13    120.78 o 
   0   2   1     5896.62     4710.23     30.02 o 
   2   2   1     3686.66     2873.98     42.00 o 
   4   2   1     4267.61     4114.67     33.25 o 
   6   2   1      879.05     1048.93     15.80 o 
   8   2   1    19637.56    19328.40    134.53 o 
  10   2   1       23.46       13.30      4.15 o 
  12   2   1     3946.73     3984.25     34.46 o 
  14   2   1      125.37      127.88      9.16 o 
  16   2   1       83.67       68.22      8.70 o 
  18   2   1        0.98        0.00      8.71 o 
  20   2   1       12.38       24.30     12.42 o 
 -19   3   1      126.29      135.40     15.23 o 
 -17   3   1       73.28       53.39      9.26 o 
 -15   3   1      588.40      673.64     26.07 o 
 -13   3   1       23.97       36.61      7.08 o 
 -11   3   1       85.97       98.50      9.38 o 
  -9   3   1      289.71      277.02      6.07 o 
  -7   3   1        0.76        1.79      2.48 o 
  -5   3   1     2152.58     1995.49     17.30 o 
  -3   3   1       34.29       30.99      5.38 o 
  -1   3   1    10820.48    10920.63    105.65 o 
   1   3   1     5015.14     5109.41    118.68 o 
   3   3   1     2979.39     2753.63     29.49 o 
   5   3   1     2453.09     2301.81     20.29 o 
   7   3   1      450.96      527.15      8.72 o 
   9   3   1     2345.01     2408.68     22.59 o 
  11   3   1      318.41      274.47     14.07 o 
  13   3   1      204.59      222.24     14.07 o 
  15   3   1       74.25       71.56     14.31 o 
  17   3   1       92.72       89.08     10.20 o 
  19   3   1      237.41      219.26     13.78 o 
 -18   4   1      577.63      609.66     21.97 o 
 -16   4   1       89.33       75.54      9.41 o 
 -14   4   1      751.63      765.54     16.65 o 
 -12   4   1       22.63       23.69      6.73 o 
 -10   4   1       47.54       47.04      6.52 o 
  -8   4   1       21.74       10.32      3.93 o 
  -6   4   1     1171.23     1102.35     14.13 o 
  -4   4   1       13.55       23.90      4.91 o 
  -2   4   1     1728.56     1769.54     22.81 o 
   0   4   1     1289.36     1354.56     15.68 o 
   2   4   1     6334.40     6030.24     61.93 o 
   4   4   1      430.17      458.88      7.90 o 
   6   4   1     3175.47     3097.21     27.08 o 
   8   4   1      337.21      412.21      9.03 o 
  10   4   1       99.10      108.96      9.78 o 
  12   4   1       75.20       76.74      7.73 o 
  14   4   1      371.94      353.01     12.40 o 
  16   4   1       12.00        2.64     10.89 o 
  18   4   1      208.71      202.71     29.50 o 
 -17   5   1        4.04       -5.55      9.64 o 
 -15   5   1      272.78      251.28     13.74 o 
 -13   5   1       44.23       48.48      8.55 o 
 -11   5   1      138.12      130.83      8.51 o 
  -9   5   1      117.80       98.19      7.77 o 
  -7   5   1       72.19       78.34      6.88 o 
  -5   5   1      473.38      483.40     42.01 o 
  -3   5   1       41.80       43.64      6.70 o 
  -1   5   1     2397.51     2521.34     31.61 o 
   1   5   1     1156.31     1197.04     15.55 o 
   3   5   1      424.34      375.60     38.09 o 
   5   5   1      661.72      605.82     12.95 o 
   7   5   1       31.67       31.62      5.20 o 
   9   5   1      756.84      763.13     12.88 o 
  11   5   1      209.86      214.17     13.04 o 
  13   5   1      106.48      106.09     12.24 o 
  15   5   1       59.28       45.84     17.18 o 
  17   5   1       71.28       79.00     13.73 o 
 -16   6   1       42.97       28.48     13.59 o 
 -14   6   1        7.64        3.90     11.63 o 
 -12   6   1      418.63      418.15     17.91 o 
 -10   6   1       30.35       31.11     12.68 o 
  -8   6   1     1306.86     1434.43     23.78 o 
  -6   6   1        1.81       -0.12      8.49 o 
  -4   6   1      896.85      866.64     26.29 o 
  -2   6   1      455.29      443.86     13.41 o 
   0   6   1      355.32      355.62     21.74 o 
   2   6   1       22.84       23.67      6.75 o 
   4   6   1      391.24      375.44     11.66 o 
   6   6   1       99.61      119.22     11.20 o 
   8   6   1     1734.46     1848.92     63.49 o 
  10   6   1        9.07        5.13      9.53 o 
  12   6   1      462.65      463.70     34.88 o 
  14   6   1       10.31       16.38     12.36 o 
  16   6   1       19.20        4.82     13.73 o 
 -13   7   1        3.02       11.02     12.32 o 
 -11   7   1        4.13       -1.57     10.83 o 
  -9   7   1       27.30        9.71     11.17 o 
  -7   7   1        0.43        0.55      8.59 o 
  -5   7   1      146.69      173.36     17.40 o 
  -3   7   1        0.04       -5.75     12.32 o 
   1   7   1      308.95      334.14     41.53 o 
   3   7   1      106.35      110.39      9.65 o 
   5   7   1      166.32      170.75     20.30 o 
   7   7   1       34.98       46.17     11.54 o 
   9   7   1      172.67      170.74     22.07 o 
  11   7   1       15.36        4.87     12.20 o 
  13   7   1       11.60       10.85     13.65 o 
 -10   8   1       11.36        8.33     13.89 o 
  -8   8   1        0.36       -1.16     12.57 o 
  -6   8   1       57.11       51.76     18.97 o 
  -2   8   1      101.37      121.37     19.64 o 
   0   8   1       49.60       30.32     17.10 o 
   2   8   1      317.11      313.48     24.13 o 
   4   8   1       15.08       18.61     10.12 o 
   6   8   1      142.92      147.52     12.84 o 
   8   8   1        9.85        7.07     10.72 o 
  10   8   1        3.70        2.25     12.46 o 
  -3   9   1        3.34        2.05     13.25 o 
  -1   9   1       69.52       47.20     20.69 o 
   1   9   1       37.55       38.47     18.67 o 
   3   9   1        3.43        1.87     18.37 o 
 -22   0   2        0.29        0.97     17.85 o 
 -20   0   2      555.04      606.41     20.56 o 
 -18   0   2       27.73       11.83     10.01 o 
 -16   0   2     1796.68     1997.37     31.57 o 
 -14   0   2      155.99      140.59      9.33 o 
 -12   0   2     2482.53     2199.78     23.92 o 
 -10   0   2      369.59      518.35     20.86 o 
  -8   0   2      178.50      191.16      5.22 o 
  -6   0   2      867.93      935.44     17.66 o 
  -4   0   2     9790.78    12453.33    167.08 o 
   0   0   2    12354.27    10033.35    119.92 o 
   2   0   2     1484.44     1331.20     15.16 o 
   4   0   2    24219.48    22734.56    230.15 o 
   6   0   2      694.21      389.16      9.18 o 
   8   0   2     2436.09     2623.58     34.40 o 
  10   0   2      410.24      385.04     11.35 o 
  12   0   2      223.70      225.37     10.64 o 
  14   0   2      146.09      174.62     11.88 o 
  16   0   2      827.06      871.70     21.64 o 
  18   0   2      171.56      176.57     20.32 o 
  20   0   2      187.85      172.16     22.93 o 
 -21   1   2       41.07       41.84     10.98 o 
 -19   1   2      181.50      161.71     11.13 o 
 -17   1   2      381.04      364.87     10.55 o 
 -15   1   2       17.71       10.67      5.67 o 
 -13   1   2      770.49      699.31     16.65 o 
 -11   1   2      913.19      980.91      9.59 o 
  -9   1   2     1210.40     1219.04     10.45 o 
  -7   1   2     3806.97     3497.32     24.46 o 
  -3   1   2     7874.89     9959.97     69.71 o 
   1   1   2        7.35       15.35      1.56 o 
   3   1   2     3292.77     3211.33     19.60 o 
   5   1   2     1306.27      973.51     18.17 o 
   7   1   2     5916.18     6358.15     47.65 o 
   9   1   2        0.89        2.48      3.64 o 
  11   1   2      779.41      876.78     15.64 o 
  13   1   2      295.48      308.18      8.70 o 
  15   1   2       72.75       81.90      7.21 o 
  17   1   2      232.33      206.81     11.26 o 
  19   1   2        9.68        5.64     11.93 o 
 -20   2   2       42.20       37.72     10.77 o 
 -18   2   2       16.94       16.33      8.67 o 
 -16   2   2        2.17        0.86      7.48 o 
 -14   2   2     1075.38     1134.30     19.68 o 
 -12   2   2       45.48       56.88      4.51 o 
 -10   2   2    10170.08    10197.03     65.75 o 
  -8   2   2      198.44      200.17      3.98 o 
  -6   2   2    12049.38    11340.65     78.56 o 
  -4   2   2     1006.43      801.62      8.24 o 
  -2   2   2     3993.31     4520.20     29.45 o 
   0   2   2     6272.12     6133.69     35.55 o 
   2   2   2      312.61      246.76      3.27 o 
   4   2   2       65.62       69.81      3.30 o 
   6   2   2     6670.38     6451.49     48.11 o 
   8   2   2      739.27      744.96     10.12 o 
  10   2   2     3167.78     3163.25     28.31 o 
  12   2   2      331.80      343.70     10.36 o 
  14   2   2     1053.18     1073.78     27.40 o 
  16   2   2        5.71        5.85      7.69 o 
  18   2   2       75.34       68.56     10.43 o 
  20   2   2        2.05       -2.66     12.62 o 
 -21   3   2       33.77       27.19     14.30 o 
 -19   3   2      158.53      165.87     15.82 o 
 -17   3   2      222.34      252.40     12.57 o 
 -15   3   2        0.14        1.59      6.29 o 
 -13   3   2      358.39      374.03     12.23 o 
 -11   3   2      423.03      422.26     11.43 o 
  -9   3   2      414.48      401.31      7.12 o 
  -7   3   2     1797.87     1739.99     37.25 o 
  -5   3   2       55.22       80.35      4.47 o 
  -3   3   2     4139.02     3957.90     34.38 o 
  -1   3   2      945.35      849.55      8.38 o 
   1   3   2      417.61      390.17      6.77 o 
   3   3   2     1546.89     1424.33     31.37 o 
   5   3   2      723.04      729.77      9.55 o 
   7   3   2     2732.44     2681.44     23.97 o 
   9   3   2        0.42        0.33      4.24 o 
  11   3   2      484.02      528.96     13.00 o 
  13   3   2      127.73      118.44     10.62 o 
  15   3   2       21.75       14.00      7.58 o 
  17   3   2      124.59       94.57     12.90 o 
  19   3   2       12.87        4.41     13.64 o 
 -20   4   2      202.90      231.00     35.85 o 
 -18   4   2       14.79        9.48     10.00 o 
 -16   4   2      687.70      755.41     18.05 o 
 -14   4   2       63.51       75.25      7.28 o 
 -12   4   2      776.80      784.19     13.47 o 
 -10   4   2       85.84       80.01      5.86 o 
  -8   4   2       62.12       64.33      8.38 o 
  -6   4   2      180.50      145.32      5.44 o 
  -4   4   2     2297.64     2122.29     21.86 o 
  -2   4   2       25.06       23.32      4.22 o 
   0   4   2     5327.20     5218.34     36.04 o 
   2   4   2      331.18      314.22      7.35 o 
   4   4   2     5366.05     5374.05     42.11 o 
   6   4   2      206.18      249.42      6.92 o 
   8   4   2      711.37      673.65     18.22 o 
  10   4   2       40.56       50.65      5.97 o 
  12   4   2       61.89       63.55      8.24 o 
  14   4   2       45.77       52.33     10.40 o 
  16   4   2      265.02      320.17     17.18 o 
  18   4   2       71.13       91.80     15.42 o 
 -17   5   2      117.38      125.14     17.49 o 
 -15   5   2        8.22        4.71      8.65 o 
 -13   5   2      274.73      257.31     11.38 o 
 -11   5   2      169.47      184.64      9.89 o 
  -9   5   2      346.87      325.10     15.19 o 
  -7   5   2      452.63      439.93     13.57 o 
  -5   5   2      115.97      141.20     16.13 o 
  -3   5   2      817.19      772.55     15.45 o 
  -1   5   2      124.71      117.16      6.37 o 
   1   5   2      167.34      153.05      7.47 o 
   3   5   2      352.39      353.83      8.65 o 
   5   5   2       88.75      111.70      7.44 o 
   7   5   2      687.59      759.85     38.50 o 
   9   5   2       23.99       28.13      7.74 o 
  11   5   2      216.67      218.90     10.69 o 
  13   5   2      103.46       83.51     16.43 o 
  15   5   2       20.92        5.29     11.80 o 
  17   5   2       58.72       37.05     13.53 o 
 -16   6   2        0.17       -5.46     10.67 o 
 -14   6   2      148.97      159.09     11.91 o 
 -12   6   2       13.38       19.13      8.51 o 
 -10   6   2     1028.54     1080.94     19.42 o 
  -8   6   2       34.73       41.46      9.24 o 
  -6   6   2     1111.30     1145.76     31.15 o 
  -4   6   2       28.78       25.16      7.92 o 
  -2   6   2      382.82      400.76     11.68 o 
   0   6   2       85.08       89.57      9.72 o 
   2   6   2       15.36        8.02      6.10 o 
   4   6   2       16.02       19.37      7.10 o 
   6   6   2      578.99      564.09     20.02 o 
   8   6   2       95.68      126.30     11.57 o 
  10   6   2      504.12      510.01     15.76 o 
  12   6   2       48.17       56.20     12.51 o 
  14   6   2      132.02      118.31     20.95 o 
 -13   7   2       30.30       20.76     12.88 o 
 -11   7   2       22.14       16.45      9.92 o 
  -9   7   2       19.79       11.87      9.54 o 
  -7   7   2      124.91      129.69     13.24 o 
  -3   7   2      210.28      208.91     18.82 o 
  -1   7   2       34.58       32.60     11.43 o 
   1   7   2      100.88      113.92     21.03 o 
   3   7   2       98.65       90.24      9.58 o 
   5   7   2       41.96       43.41      9.14 o 
   7   7   2      136.94      151.27     18.37 o 
   9   7   2        0.13        4.54      9.46 o 
  11   7   2       43.69       41.35     12.93 o 
  13   7   2       12.68       20.65     14.05 o 
 -10   8   2        1.88        3.88     19.42 o 
  -8   8   2        4.06        7.25     17.55 o 
  -4   8   2      118.15      119.66     20.09 o 
  -2   8   2        0.97        3.73     16.28 o 
   0   8   2      263.68      247.15     23.15 o 
   2   8   2       14.52       15.48     12.86 o 
   4   8   2      236.64      258.68     13.68 o 
   6   8   2       10.80       10.82     10.83 o 
   8   8   2       41.34       33.44     11.59 o 
  -1   9   2        0.26        7.47     20.84 o 
   1   9   2        9.05       -1.87     20.32 o 
 -22   0   3      110.65      123.84     21.44 o 
 -20   0   3        5.77        9.62     11.69 o 
 -18   0   3     1721.52     1833.26     31.97 o 
 -16   0   3      102.99      108.02     10.44 o 
 -14   0   3     5116.55     5172.27     60.36 o 
 -12   0   3      347.96      324.37     28.72 o 
 -10   0   3     2557.86     2215.14     24.85 o 
  -8   0   3        4.56       -0.43      3.00 o 
  -6   0   3     2329.49     1962.21     24.27 o 
  -4   0   3     5566.85     6136.12     87.39 o 
  -2   0   3    28734.26    30405.20    266.08 o 
   0   0   3     1864.25     2224.17     25.16 o 
   2   0   3    44919.83    44949.71    526.12 o 
   4   0   3     2805.96     3328.52     29.78 o 
   6   0   3     7579.75     6951.53     74.50 o 
   8   0   3      306.93      270.35      9.57 o 
  10   0   3      223.34      199.38     10.20 o 
  12   0   3      229.44      283.13     35.55 o 
  14   0   3      578.97      557.09     20.43 o 
  16   0   3      309.72      302.68     16.51 o 
  18   0   3      296.56      259.92     16.55 o 
  20   0   3       52.92       30.62     18.30 o 
 -21   1   3      191.58      206.45     13.28 o 
 -19   1   3       64.40       74.51      8.45 o 
 -17   1   3       57.57       69.86      7.56 o 
 -15   1   3      698.03      789.73     13.37 o 
 -13   1   3       78.94       68.28      4.97 o 
 -11   1   3     3209.58     2852.01     22.59 o 
  -9   1   3     2686.68     2866.89     21.78 o 
  -7   1   3     1278.41     1241.01     15.03 o 
  -5   1   3     1444.49     1149.82     10.13 o 
  -1   1   3     6794.72     7950.33     64.31 o 
   1   1   3      965.20     1001.71     10.89 o 
   3   1   3     3526.83     4332.82     32.83 o 
   5   1   3     2322.06     1907.24     13.62 o 
   7   1   3       20.33       18.42      3.01 o 
   9   1   3     2255.44     2084.80     17.65 o 
  11   1   3      651.29      752.11     14.41 o 
  13   1   3      179.42      185.25      7.92 o 
  15   1   3      319.05      361.35     22.56 o 
  17   1   3       19.84       14.57      7.78 o 
  19   1   3       84.82       62.01     11.16 o 
 -20   2   3      121.26      109.76     11.71 o 
 -18   2   3      113.91      123.52     11.92 o 
 -16   2   3       76.09       81.60      7.40 o 
 -14   2   3      199.81      223.82      7.70 o 
 -12   2   3     3978.85     4023.59     42.54 o 
 -10   2   3       21.07       17.04      3.57 o 
  -8   2   3    11753.08    11299.65     79.74 o 
  -6   2   3        0.02        0.06      2.13 o 
  -4   2   3     4808.91     4261.80     28.54 o 
  -2   2   3       19.08       10.58      2.05 o 
   0   2   3     2684.64     2661.05     20.63 o 
   2   2   3      440.01      559.56      9.81 o 
   4   2   3      987.93      881.54      7.57 o 
   6   2   3      378.94      404.87      6.70 o 
   8   2   3     4298.84     4084.18     63.40 o 
  10   2   3      582.98      621.84     10.73 o 
  12   2   3     2791.21     2800.26     53.50 o 
  14   2   3       34.66       35.62      6.57 o 
  16   2   3      458.32      431.43     12.76 o 
  18   2   3        0.40        2.91     12.55 o 
 -21   3   3      161.39      164.99     21.14 o 
 -19   3   3       45.07       33.50     12.90 o 
 -17   3   3       80.67       73.74     10.04 o 
 -15   3   3      346.21      372.50     10.64 o 
 -13   3   3       10.68        6.33      4.82 o 
 -11   3   3     1301.08     1229.15     13.59 o 
  -9   3   3     1257.10     1307.77     14.87 o 
  -7   3   3      434.78      444.04      6.64 o 
  -5   3   3     1675.80     1714.10     15.67 o 
  -3   3   3        2.66        2.35      2.50 o 
  -1   3   3     3519.58     3548.43     24.74 o 
   1   3   3      508.03      502.25      6.83 o 
   3   3   3     1907.00     1900.77     15.37 o 
   5   3   3     1555.52     1579.25     16.91 o 
   7   3   3       71.96       91.84      9.05 o 
   9   3   3     1288.51     1161.99     17.87 o 
  11   3   3      258.56      256.44     10.02 o 
  13   3   3       99.95       79.36      8.58 o 
  15   3   3      156.80      148.33     12.87 o 
  17   3   3        5.01       10.83     11.51 o 
  19   3   3       52.78       60.10     14.47 o 
 -20   4   3        2.41       11.43     13.98 o 
 -18   4   3      622.68      687.26     18.70 o 
 -16   4   3       30.96       39.84      7.91 o 
 -14   4   3     1890.61     2025.20     28.21 o 
 -12   4   3      120.81      121.53      7.37 o 
 -10   4   3      700.82      687.39     15.78 o 
  -8   4   3        2.27        1.48      4.21 o 
  -6   4   3      591.96      639.18     11.43 o 
  -4   4   3      220.27      216.27     12.58 o 
  -2   4   3     6108.30     5698.55     74.49 o 
   0   4   3      225.18      255.34     10.93 o 
   2   4   3     8031.27     7466.30     56.83 o 
   4   4   3      555.25      463.43      7.73 o 
   6   4   3     2400.43     2454.60     24.41 o 
   8   4   3       82.71       97.91      7.29 o 
  10   4   3       72.01       72.23      7.67 o 
  12   4   3       86.53       82.49     15.53 o 
  14   4   3      220.50      217.03     14.38 o 
  16   4   3      102.53      112.15     13.91 o 
  18   4   3      125.03      116.35     15.72 o 
 -17   5   3        4.53        2.03      9.97 o 
 -15   5   3      199.95      190.81     18.90 o 
 -13   5   3       21.65       22.27      7.48 o 
 -11   5   3      695.19      614.79     12.61 o 
  -9   5   3      370.51      421.73     11.68 o 
  -7   5   3      352.93      377.47      9.21 o 
  -5   5   3      547.37      615.10     10.21 o 
  -3   5   3       22.60       25.37      5.49 o 
  -1   5   3      723.56      708.40     19.12 o 
   1   5   3      110.68      106.31      7.83 o 
   3   5   3      438.59      389.31      9.52 o 
   5   5   3      554.88      562.09     20.34 o 
   7   5   3        3.17        2.23      5.89 o 
   9   5   3      444.79      461.88     17.57 o 
  11   5   3      136.22      134.82     14.51 o 
  13   5   3       70.21       53.98     12.22 o 
  15   5   3       82.18       67.78     13.40 o 
 -16   6   3        4.33       -5.06     11.03 o 
 -14   6   3       35.26       15.93      9.96 o 
 -12   6   3      534.23      560.25     16.43 o 
 -10   6   3        0.23        0.30      7.52 o 
  -8   6   3     1182.36     1310.80     25.23 o 
  -6   6   3        0.01        4.03     12.47 o 
  -4   6   3      881.84      856.98     18.56 o 
  -2   6   3        1.65        7.43      8.53 o 
   0   6   3      146.95      139.41     28.72 o 
   2   6   3        4.97        1.57      6.86 o 
   4   6   3      115.35      117.00      7.96 o 
   6   6   3       53.51       58.94      8.17 o 
   8   6   3      487.22      545.93     13.18 o 
  10   6   3       73.43       83.20      9.96 o 
  12   6   3      388.97      436.63     22.94 o 
  14   6   3        3.34        5.90     11.69 o 
 -13   7   3        0.11       -4.14     10.72 o 
 -11   7   3       66.90       44.65     12.77 o 
  -9   7   3       78.23       99.34     20.47 o 
  -7   7   3       21.63        7.84     16.95 o 
  -3   7   3        2.06        3.73     14.42 o 
  -1   7   3      216.33      222.42     13.60 o 
   1   7   3       38.59       46.93     12.14 o 
   3   7   3      168.46      147.83     16.78 o 
   5   7   3      163.28      164.86     11.06 o 
   7   7   3        9.75        4.60      8.30 o 
   9   7   3       99.06       94.92      9.74 o 
  11   7   3        9.43       -1.96     10.72 o 
 -10   8   3       25.95        5.72     15.02 o 
  -8   8   3        0.19       -4.03     24.87 o 
   0   8   3        4.75       -3.51     17.55 o 
   2   8   3      283.90      284.06     17.01 o 
   4   8   3       20.19       21.71     10.94 o 
   6   8   3      107.70       93.49     12.26 o 
   8   8   3        3.34       -0.14     11.19 o 
 -22   0   4       21.15       23.51     13.30 o 
 -20   0   4      363.55      344.56     30.18 o 
 -18   0   4       48.09       36.87     10.35 o 
 -16   0   4      446.63      435.27     19.83 o 
 -14   0   4      759.19      714.89     18.00 o 
 -12   0   4     4656.99     4664.07     54.39 o 
 -10   0   4       43.91       32.00      6.59 o 
  -8   0   4       12.49       23.41      5.36 o 
  -6   0   4     1905.02     2416.42     23.04 o 
  -4   0   4    12990.44    12741.50    101.48 o 
  -2   0   4      240.77      224.87      5.28 o 
   0   0   4    20637.58    19844.08    191.19 o 
   2   0   4       54.09       24.35      5.38 o 
   4   0   4     9248.18    10213.79     83.24 o 
   6   0   4      990.30     1014.79     13.48 o 
   8   0   4     3853.90     4008.50     37.81 o 
  10   0   4        6.69       -1.42      5.13 o 
  12   0   4     1204.81     1052.64     25.83 o 
  14   0   4      744.66      741.74     19.92 o 
  16   0   4      136.58      145.88     13.13 o 
  18   0   4       55.19       54.89     13.47 o 
 -21   1   4       14.84        1.32     10.33 o 
 -19   1   4      169.77      158.80      9.81 o 
 -17   1   4      284.97      296.80     10.20 o 
 -15   1   4     2039.18     1966.30     22.29 o 
 -13   1   4     5382.68     5885.90     47.34 o 
 -11   1   4       11.57        7.54      3.69 o 
  -9   1   4     1359.53     1246.40     14.20 o 
  -7   1   4       34.47       25.38      4.43 o 
  -5   1   4     4128.76     4415.98     30.46 o 
  -3   1   4     6236.15     5693.57     37.01 o 
  -1   1   4       29.55       37.36      2.93 o 
   1   1   4     2563.21     2258.42     17.10 o 
   3   1   4      869.09      717.98      7.45 o 
   5   1   4     4527.12     4794.01     29.92 o 
   7   1   4     1198.24     1355.00     13.20 o 
   9   1   4        4.09        1.29      3.28 o 
  11   1   4     1062.88      998.50     12.67 o 
  13   1   4      394.16      370.48      8.98 o 
  15   1   4      131.63      137.97      7.83 o 
  17   1   4      249.13      296.10     13.76 o 
  19   1   4        1.61       -3.79     14.12 o 
 -20   2   4       15.62       11.50     10.07 o 
 -18   2   4       23.93       20.69      7.79 o 
 -16   2   4      350.89      400.36     10.78 o 
 -14   2   4       56.25       37.43      5.95 o 
 -12   2   4       96.89      152.58      8.56 o 
 -10   2   4     6188.91     6011.56     46.74 o 
  -8   2   4      114.27       87.84      8.34 o 
  -6   2   4    22269.60    21980.02    133.57 o 
  -4   2   4      214.17      251.94      4.80 o 
  -2   2   4     6901.68     6387.14     41.35 o 
   0   2   4      194.29      131.78      8.52 o 
   2   2   4      218.57      222.81      4.81 o 
   4   2   4       18.22       12.13      2.32 o 
   6   2   4     1911.62     1831.17     22.50 o 
   8   2   4     1379.86     1487.67     15.56 o 
  10   2   4     2759.93     2640.67     22.82 o 
  12   2   4     2385.47     2412.28     25.69 o 
  14   2   4     1761.68     1753.21     25.96 o 
  16   2   4       64.45       64.51     10.49 o 
  18   2   4       34.73       28.31     11.04 o 
 -19   3   4      167.84      168.30     12.33 o 
 -17   3   4      138.59      155.63     11.56 o 
 -15   3   4     1364.09     1478.33     18.77 o 
 -13   3   4     2569.00     2907.91     25.12 o 
 -11   3   4        4.82        4.93      4.77 o 
  -9   3   4      578.16      602.64     10.45 o 
  -7   3   4       94.70       85.37      4.04 o 
  -5   3   4     1503.84     1509.15     14.91 o 
  -3   3   4     3379.35     3152.42     23.02 o 
  -1   3   4       22.37       15.32      2.63 o 
   1   3   4     1640.07     1803.10     15.53 o 
   3   3   4      195.83      222.22      5.36 o 
   5   3   4     2618.73     2593.86     44.00 o 
   7   3   4      832.79      833.58     12.91 o 
   9   3   4        1.61        2.25      5.31 o 
  11   3   4      556.43      552.98     16.81 o 
  13   3   4      190.67      171.68      9.06 o 
  15   3   4       64.99       62.72      9.61 o 
  17   3   4      147.03      144.67     12.95 o 
 -18   4   4       21.86       28.03     11.64 o 
 -16   4   4      178.96      189.96      9.90 o 
 -14   4   4      238.36      272.00     14.09 o 
 -12   4   4     1600.15     1604.87     19.15 o 
 -10   4   4       20.87       24.40      5.35 o 
  -8   4   4       23.89       18.33      4.95 o 
  -6   4   4      475.49      556.05      9.29 o 
  -4   4   4     2988.53     3156.29     26.41 o 
  -2   4   4       61.85       59.92      3.97 o 
   0   4   4     4898.63     5059.33     40.00 o 
   2   4   4       90.03      124.34      7.91 o 
   4   4   4     2969.55     2797.48     26.83 o 
   6   4   4      264.01      293.94      8.69 o 
   8   4   4     1212.88     1242.06     17.21 o 
  10   4   4        2.01        2.32      6.16 o 
  12   4   4      387.53      369.13     11.72 o 
  14   4   4      298.67      289.46     11.80 o 
  16   4   4       65.17       70.21     11.71 o 
 -17   5   4       56.53       63.25      9.75 o 
 -15   5   4      310.40      338.12     19.00 o 
 -13   5   4     1156.02     1251.65     18.72 o 
 -11   5   4       20.54       11.37      7.14 o 
  -9   5   4      442.94      462.87     10.39 o 
  -7   5   4       19.06       20.85      5.80 o 
  -5   5   4      676.23      671.80     12.84 o 
  -3   5   4      787.51      730.27     34.88 o 
  -1   5   4        0.92        6.74      5.68 o 
   1   5   4      368.28      382.02      9.42 o 
   3   5   4       32.09       32.55      5.80 o 
   5   5   4      640.47      602.25     12.34 o 
   7   5   4      345.52      335.98     10.34 o 
   9   5   4        2.82        6.59      6.74 o 
  11   5   4      210.74      231.26     10.47 o 
  13   5   4       99.84       80.49     10.05 o 
  15   5   4       40.51       35.61     11.75 o 
 -16   6   4       47.31       46.52     11.48 o 
 -14   6   4        5.68        0.69     10.11 o 
 -12   6   4       14.61        6.57      9.15 o 
 -10   6   4      728.87      882.92     32.94 o 
  -8   6   4        0.71       -0.30     13.37 o 
  -6   6   4     2061.47     2187.33     45.94 o 
  -4   6   4       15.98        9.11      9.05 o 
  -2   6   4      638.61      622.63     24.72 o 
   0   6   4        9.49       15.37     18.82 o 
   2   6   4        1.09        5.00      6.09 o 
   4   6   4        1.55       -3.56      6.57 o 
   6   6   4      219.89      198.47      9.83 o 
   8   6   4      156.66      174.85     12.89 o 
  10   6   4      273.36      284.54     11.78 o 
  12   6   4      318.17      354.69     15.52 o 
 -13   7   4      175.91      153.18     16.36 o 
 -11   7   4        2.56       -1.21     13.20 o 
  -9   7   4       27.29       24.95     19.35 o 
  -7   7   4       10.33       15.83     20.61 o 
  -3   7   4      256.66      234.38     14.23 o 
  -1   7   4        1.17       -1.43     10.30 o 
   1   7   4      133.73      131.37     20.09 o 
   3   7   4        1.44       -4.30      8.80 o 
   5   7   4      196.98      216.18     12.67 o 
   7   7   4       99.20       69.55      9.71 o 
   9   7   4        0.95       -3.81      8.89 o 
  11   7   4       42.31       38.29     12.10 o 
  -8   8   4        9.40        5.83     27.64 o 
  -2   8   4        2.84      -11.88     20.09 o 
   0   8   4      221.70      255.22     31.59 o 
   2   8   4        9.21       12.77     13.10 o 
   4   8   4      155.61      148.81     18.26 o 
   6   8   4       11.38        4.93     11.11 o 
 -20   0   5        4.04       -0.04     12.23 o 
 -18   0   5     1238.61     1353.50     57.55 o 
 -16   0   5       64.80       46.34     10.00 o 
 -14   0   5     3239.20     3210.23     51.80 o 
 -12   0   5       15.06       31.80      7.60 o 
 -10   0   5     2405.84     2316.54     31.76 o 
  -8   0   5     1922.43     1918.23     26.43 o 
  -6   0   5     3003.30     3488.72     32.17 o 
  -4   0   5     1803.59     1962.06     27.81 o 
  -2   0   5     6931.51     7048.09     58.89 o 
   0   0   5      672.91      675.87     12.79 o 
   2   0   5     5345.74     4933.76     43.18 o 
   4   0   5     4906.37     5089.46     45.08 o 
   6   0   5     6524.22     6168.93     54.22 o 
   8   0   5      183.80      148.76      7.15 o 
  10   0   5      467.54      395.37     10.94 o 
  12   0   5     1221.91     1247.80     19.28 o 
  14   0   5        2.13       -4.85      9.48 o 
  16   0   5      232.79      256.39     17.81 o 
  18   0   5      161.89      201.96     25.10 o 
 -21   1   5      221.77      226.25     12.03 o 
 -19   1   5       28.01       33.35      8.48 o 
 -17   1   5        1.05        0.72      6.66 o 
 -15   1   5      216.22      269.18     14.89 o 
 -13   1   5      397.03      394.48      9.85 o 
 -11   1   5     1020.67     1130.51     26.28 o 
  -9   1   5      193.57      204.37     13.26 o 
  -7   1   5     3088.74     3222.72     26.75 o 
  -5   1   5     4435.86     4761.27     29.65 o 
  -3   1   5     1562.75     1520.72     13.34 o 
  -1   1   5     3971.23     3902.41     28.87 o 
   1   1   5     3251.40     3114.97     23.02 o 
   3   1   5      162.84      230.55      8.16 o 
   5   1   5     1181.53     1014.62      9.75 o 
   7   1   5      959.67      854.52      9.60 o 
   9   1   5     1376.20     1514.82     15.60 o 
  11   1   5      935.79      915.99     12.59 o 
  13   1   5     2095.47     2293.42     25.39 o 
  15   1   5       65.88       47.20      9.24 o 
  17   1   5       78.99       74.12     11.57 o 
 -20   2   5      142.15      136.53     12.78 o 
 -18   2   5       66.97       55.53      8.21 o 
 -16   2   5       15.48       11.99      6.88 o 
 -14   2   5       30.24       19.62      6.16 o 
 -12   2   5     1591.16     1682.09     26.08 o 
 -10   2   5       26.04       29.36      4.76 o 
  -8   2   5     2619.95     2359.37     46.67 o 
  -6   2   5     4365.30     4622.95     32.81 o 
  -4   2   5    15064.38    14818.39     92.01 o 
  -2   2   5      506.18      479.80      9.06 o 
   0   2   5     2231.32     2014.14     21.59 o 
   2   2   5      954.73      968.66     10.53 o 
   4   2   5      258.41      302.83      6.34 o 
   6   2   5      674.89      661.93     22.49 o 
   8   2   5     1744.50     1833.74     20.50 o 
  10   2   5      197.89      156.65      7.72 o 
  12   2   5        5.03        2.47      6.35 o 
  14   2   5      341.63      379.33     17.41 o 
  16   2   5      356.16      332.46     12.65 o 
  18   2   5        0.30        2.05     14.04 o 
 -19   3   5       24.89       11.31     10.40 o 
 -17   3   5        8.94        2.71      8.85 o 
 -15   3   5      160.33      174.20     16.55 o 
 -13   3   5      359.02      363.17     12.37 o 
 -11   3   5      443.12      518.04     10.61 o 
  -9   3   5      117.34      109.37      6.13 o 
  -7   3   5     1230.87     1195.54     14.33 o 
  -5   3   5     2164.13     2296.58     18.60 o 
  -3   3   5      573.82      610.02      8.71 o 
  -1   3   5     2658.39     2564.27     23.06 o 
   1   3   5     1521.02     1563.30     15.93 o 
   3   3   5        2.91        1.99      4.13 o 
   5   3   5      529.73      481.33     10.35 o 
   7   3   5      585.21      582.97     11.33 o 
   9   3   5      734.67      742.60     23.20 o 
  11   3   5      594.79      572.29     13.00 o 
  13   3   5     1204.49     1306.70     22.99 o 
  15   3   5       38.79       31.29      8.75 o 
  17   3   5       37.79       17.96     11.68 o 
 -18   4   5      479.91      549.35     22.40 o 
 -16   4   5       24.97       20.91      9.47 o 
 -14   4   5     1164.31     1260.37     18.79 o 
 -12   4   5        5.06        1.45      6.04 o 
 -10   4   5      741.57      752.43     14.50 o 
  -8   4   5      388.24      424.17     11.33 o 
  -6   4   5      639.54      663.94     12.18 o 
  -4   4   5      355.99      472.23      9.47 o 
  -2   4   5     1826.76     1831.00     19.09 o 
   0   4   5      274.97      228.66      8.44 o 
   2   4   5     2006.41     1967.15     21.31 o 
   4   4   5     1348.92     1370.25     17.56 o 
   6   4   5     1968.71     1973.18     23.25 o 
   8   4   5       37.99       43.87      7.45 o 
  10   4   5      117.87      146.21      8.88 o 
  12   4   5      375.05      376.87     12.13 o 
  14   4   5        2.83        0.79      8.63 o 
  16   4   5       90.13       91.52     13.10 o 
 -17   5   5        4.73        5.98     10.58 o 
 -15   5   5       22.87       26.35      8.50 o 
 -13   5   5       83.42       94.25      9.82 o 
 -11   5   5      362.07      404.40     20.50 o 
  -9   5   5       41.31       35.54      7.66 o 
  -7   5   5      673.29      700.32     15.07 o 
  -5   5   5      444.91      491.05     15.47 o 
  -3   5   5      254.10      275.76      8.32 o 
  -1   5   5      667.35      708.83     18.10 o 
   1   5   5      356.45      352.19     11.81 o 
   3   5   5        1.32        4.51      5.89 o 
   5   5   5      121.66      114.00     13.53 o 
   7   5   5      138.31      146.07      8.67 o 
   9   5   5      243.35      235.46     10.26 o 
  11   5   5      160.84      166.57     10.50 o 
  13   5   5      485.40      536.62     16.11 o 
 -16   6   5        1.61       -6.75     10.20 o 
 -14   6   5        2.97       -1.67     10.65 o 
 -12   6   5      199.61      226.62     16.05 o 
 -10   6   5        0.39       -3.08     10.25 o 
  -8   6   5      390.01      454.09     21.54 o 
  -6   6   5      340.78      367.12     15.34 o 
  -4   6   5     1406.25     1451.03     37.57 o 
  -2   6   5       50.70       33.47      9.92 o 
   0   6   5      263.22      223.13     10.66 o 
   2   6   5       49.77       36.57      8.54 o 
   4   6   5       20.68        7.64      7.03 o 
   6   6   5       82.74       75.42      8.31 o 
   8   6   5      267.86      294.21     12.42 o 
  10   6   5       14.13        7.48      8.89 o 
  12   6   5        0.55        3.12      9.92 o 
 -13   7   5       58.27       72.20     15.49 o 
 -11   7   5       34.31       19.72     19.27 o 
  -9   7   5        8.05        7.39     20.32 o 
  -5   7   5      135.03      148.64     20.47 o 
  -3   7   5       20.53       15.09     15.54 o 
  -1   7   5      230.71      250.36     21.51 o 
   1   7   5       82.27       51.29     12.47 o 
   3   7   5        9.35        1.66      9.55 o 
   5   7   5       18.88       21.22      8.99 o 
   7   7   5       54.44       57.73      9.68 o 
   9   7   5       46.50       36.43     10.64 o 
  -8   8   5       15.06        8.51     27.11 o 
   0   8   5       14.30       -0.69     13.78 o 
   2   8   5      101.67       92.14     15.46 o 
   4   8   5       62.52       51.66     14.26 o 
 -20   0   6      329.61      262.18     17.16 o 
 -18   0   6        7.02        0.00      9.84 o 
 -16   0   6     1842.54     2082.15     84.14 o 
 -14   0   6       19.70       11.47      8.16 o 
 -12   0   6     2205.34     2229.34     32.98 o 
 -10   0   6       31.49       36.29      7.47 o 
  -8   0   6     1356.18      981.52     14.30 o 
  -6   0   6       45.48       34.60      4.56 o 
  -4   0   6      871.95      892.74     12.52 o 
   0   0   6     6805.83     6804.08     72.37 o 
   2   0   6      889.04      758.08     15.32 o 
   4   0   6     6411.63     6531.30     57.04 o 
   6   0   6      300.96      358.72      9.51 o 
   8   0   6     1796.42     1715.94     24.19 o 
  10   0   6       11.97       15.44      6.87 o 
  12   0   6      138.60      100.88     12.96 o 
  14   0   6       75.04       99.49     19.94 o 
  16   0   6        2.00       10.83     19.12 o 
 -21   1   6        5.58        3.98      9.73 o 
 -19   1   6      174.28      170.21     11.16 o 
 -17   1   6      231.74      256.93     11.75 o 
 -15   1   6       33.71       41.56      6.97 o 
 -13   1   6      778.48      694.61     13.35 o 
 -11   1   6        7.69       16.54      5.16 o 
  -9   1   6     1783.90     1746.76     18.76 o 
  -7   1   6        3.90        8.85      3.10 o 
  -5   1   6      857.29      769.49     12.10 o 
  -3   1   6      839.47      948.55     14.05 o 
  -1   1   6      369.31      388.11      6.41 o 
   1   1   6     4865.60     4732.39     43.51 o 
   3   1   6      138.26      133.77      4.98 o 
   5   1   6     1481.58     1652.87     13.98 o 
   7   1   6      559.13      592.29      9.62 o 
   9   1   6       88.21       77.57      8.40 o 
  11   1   6       60.25       68.95      7.21 o 
  13   1   6        4.58        9.05      7.28 o 
  15   1   6       50.94       52.39     10.27 o 
  17   1   6       71.76       97.04     12.97 o 
 -20   2   6       29.47       25.12      9.60 o 
 -18   2   6      187.68      170.19     18.11 o 
 -16   2   6       37.26       32.70      7.50 o 
 -14   2   6      187.70      193.83     14.50 o 
 -12   2   6        1.93       -1.26      5.52 o 
 -10   2   6     2292.08     2366.39     23.67 o 
  -8   2   6      264.94      225.29     10.77 o 
  -6   2   6     5746.31     5320.73     33.78 o 
  -4   2   6      481.09      415.28      6.98 o 
  -2   2   6     4213.35     4371.44     30.75 o 
   0   2   6      115.38      107.14      5.25 o 
   2   2   6      253.05      207.78      5.88 o 
   4   2   6       94.74      118.07      8.86 o 
   6   2   6      661.45      693.32     12.30 o 
   8   2   6      534.06      570.35     12.05 o 
  10   2   6      928.18      951.61     15.81 o 
  12   2   6      421.29      504.11     12.80 o 
  14   2   6      397.60      425.39     13.19 o 
  16   2   6       98.10       90.76     10.22 o 
 -19   3   6      168.74      176.48     13.80 o 
 -17   3   6      135.80      110.07      9.37 o 
 -15   3   6       61.96       52.26      7.80 o 
 -13   3   6      346.61      360.31     10.76 o 
 -11   3   6       17.19       11.07      5.60 o 
  -9   3   6      672.97      711.59     11.97 o 
  -7   3   6       11.96        4.82      4.08 o 
  -5   3   6      438.01      384.97     11.61 o 
  -3   3   6      731.61      748.84     11.21 o 
  -1   3   6      182.48      174.82      9.91 o 
   1   3   6     2742.19     2672.42     28.45 o 
   3   3   6       84.39       86.28      5.98 o 
   5   3   6      938.45      992.56     24.31 o 
   7   3   6      340.79      396.97     17.29 o 
   9   3   6       36.25       29.99      6.67 o 
  11   3   6       33.11       35.46      7.45 o 
  13   3   6        0.03        3.23      7.76 o 
  15   3   6       29.82       23.74      9.65 o 
 -18   4   6        1.29       -1.29     11.32 o 
 -16   4   6      666.35      751.90     19.10 o 
 -14   4   6        4.18        0.86      7.32 o 
 -12   4   6      849.36      873.22     15.01 o 
 -10   4   6       12.82       11.31      5.85 o 
  -8   4   6      360.18      367.27     15.00 o 
  -6   4   6       12.15       14.67      6.09 o 
  -4   4   6      210.53      227.34     16.55 o 
  -2   4   6      103.70      125.95      8.96 o 
   0   4   6     2207.08     2182.30     26.77 o 
   2   4   6      213.53      246.11      9.11 o 
   4   4   6     1905.42     1921.86     22.38 o 
   6   4   6      143.66      141.85      8.26 o 
   8   4   6      636.28      642.51     20.39 o 
  10   4   6        2.98        1.06      7.36 o 
  12   4   6       50.40       38.88      9.80 o 
  14   4   6       28.68       15.65      9.89 o 
 -17   5   6       66.75       41.20     12.21 o 
 -15   5   6        1.95        2.80      8.84 o 
 -13   5   6      228.03      230.76     15.14 o 
 -11   5   6        0.75        1.56      8.45 o 
  -9   5   6      435.90      446.39     13.56 o 
  -7   5   6        1.81       -2.21      7.33 o 
  -5   5   6      338.10      389.43     14.28 o 
  -3   5   6      159.36      163.82      9.14 o 
  -1   5   6      104.68       89.26      8.27 o 
   1   5   6      662.01      663.74     19.14 o 
   3   5   6       26.43       14.55      6.47 o 
   5   5   6      257.21      235.56     10.61 o 
   7   5   6      142.33      152.10     10.78 o 
   9   5   6       30.11       31.57      9.54 o 
  11   5   6        7.07        7.01      8.74 o 
  13   5   6        0.04       -4.01     10.36 o 
 -14   6   6       16.36        9.26     11.08 o 
 -12   6   6        0.33       -4.00     12.57 o 
 -10   6   6      301.68      386.69     19.01 o 
  -8   6   6       12.84       18.74      9.41 o 
  -6   6   6      665.86      721.89     20.27 o 
  -4   6   6       66.26       99.41     16.81 o 
  -2   6   6      567.93      559.53     29.28 o 
   0   6   6        3.06        2.99      7.81 o 
   2   6   6       14.93       11.51      8.78 o 
   4   6   6        4.56        0.44      7.60 o 
   6   6   6       55.67       84.04      9.58 o 
   8   6   6       76.91       80.11      9.88 o 
  10   6   6      132.66      161.84     13.01 o 
 -11   7   6        4.12       -1.94     22.11 o 
  -9   7   6       36.34       12.47     20.84 o 
  -5   7   6       38.38       42.95     19.57 o 
  -3   7   6       76.86       43.54     19.12 o 
  -1   7   6       14.88        2.72     11.51 o 
   1   7   6      192.56      198.36     17.66 o 
   3   7   6        6.49        4.27     10.27 o 
   5   7   6       86.65       73.57     10.22 o 
   7   7   6       40.37       37.71      9.91 o 
  -2   8   6       10.45        5.23     21.59 o 
   0   8   6      129.57      126.38     22.86 o 
   2   8   6        5.07       -6.17     15.04 o 
 -20   0   7       24.14       26.28     24.13 o 
 -18   0   7      471.04      476.03     27.86 o 
 -16   0   7       67.05       85.52     11.95 o 
 -14   0   7     2354.37     2501.01     38.04 o 
 -12   0   7       84.01       85.10     10.03 o 
 -10   0   7     1907.56     2016.70    105.35 o 
  -8   0   7       10.56        9.20      5.28 o 
  -6   0   7       77.60       84.79      5.93 o 
  -4   0   7      153.88      126.30      6.11 o 
  -2   0   7     1729.39     1819.04     20.77 o 
   0   0   7      840.05      936.54     18.00 o 
   2   0   7     3565.05     3232.37     40.81 o 
   4   0   7     1463.11     1566.76     19.66 o 
   6   0   7     2398.13     2558.13     28.22 o 
   8   0   7       75.55       75.29      8.19 o 
  10   0   7      516.36      533.67     27.86 o 
  12   0   7       65.66       63.19     16.66 o 
  14   0   7        1.16       -2.84     17.70 o 
  16   0   7       38.77       57.36     20.02 o 
 -19   1   7       19.78       13.54      8.87 o 
 -17   1   7      321.86      290.03     11.29 o 
 -15   1   7      275.23      309.46     15.95 o 
 -13   1   7      554.38      599.97     14.85 o 
 -11   1   7      906.64     1021.76     15.02 o 
  -9   1   7       44.08       47.72      4.75 o 
  -7   1   7     1483.28     1578.32     13.78 o 
  -5   1   7      156.66      141.82      6.48 o 
  -3   1   7     1998.05     1831.25     16.23 o 
  -1   1   7     2317.93     2499.90     20.24 o 
   1   1   7      300.82      349.30      8.29 o 
   3   1   7     2319.24     2435.29     20.95 o 
   5   1   7      169.64      225.26      7.66 o 
   7   1   7      181.80      214.88     15.30 o 
   9   1   7      290.65      339.16     10.40 o 
  11   1   7       59.72       87.55      8.48 o 
  13   1   7      398.04      375.48     14.79 o 
  15   1   7       11.06        7.58     14.02 o 
 -20   2   7      275.34      324.32     18.80 o 
 -18   2   7        2.41       -0.92      8.53 o 
 -16   2   7      145.15      143.59     17.79 o 
 -14   2   7       54.72       50.32      9.17 o 
 -12   2   7      271.86      274.92      9.25 o 
 -10   2   7       66.34       68.87      6.21 o 
  -8   2   7     3176.07     3260.62     26.33 o 
  -6   2   7      291.82      330.35      6.46 o 
  -4   2   7     5212.66     4891.19     39.63 o 
  -2   2   7      342.57      293.91      7.63 o 
   0   2   7     2026.79     2103.50     31.65 o 
   2   2   7       65.21       72.16      5.84 o 
   4   2   7      125.57      139.93      7.71 o 
   6   2   7      216.28      240.65      8.56 o 
   8   2   7      542.17      623.98     14.18 o 
  10   2   7      392.62      466.13     21.67 o 
  12   2   7      591.48      624.88     27.84 o 
  14   2   7      100.37      121.63     11.30 o 
 -19   3   7       11.62        7.11     10.82 o 
 -17   3   7      289.08      269.41     19.56 o 
 -15   3   7      127.82      123.67      9.30 o 
 -13   3   7      387.55      395.23     11.44 o 
 -11   3   7      360.62      372.21     10.40 o 
  -9   3   7       33.84       21.64      5.66 o 
  -7   3   7      645.67      697.65     12.24 o 
  -5   3   7      163.27      159.11      8.13 o 
  -3   3   7      936.30      876.58     25.31 o 
  -1   3   7     1473.73     1543.71     23.00 o 
   1   3   7      137.27      130.17      7.89 o 
   3   3   7     1389.25     1477.31     18.65 o 
   5   3   7      115.51       97.52      7.37 o 
   7   3   7      157.81      187.73     12.08 o 
   9   3   7      184.72      165.24     10.82 o 
  11   3   7       42.16       58.32      8.79 o 
  13   3   7      226.39      205.59     14.22 o 
 -18   4   7      194.56      225.11     15.11 o 
 -16   4   7       21.21        9.78      9.99 o 
 -14   4   7      879.28     1004.25     22.92 o 
 -12   4   7       22.73       20.82      8.24 o 
 -10   4   7      768.12      810.74     18.46 o 
  -8   4   7        3.38        0.68      7.01 o 
  -6   4   7       38.25       27.64      7.05 o 
  -4   4   7       61.16       55.03      6.21 o 
  -2   4   7      505.21      547.39     22.93 o 
   0   4   7      298.30      340.32     14.88 o 
   2   4   7     1114.91     1144.82     24.31 o 
   4   4   7      490.46      539.13     18.92 o 
   6   4   7      906.29      871.69     22.47 o 
   8   4   7       33.36       25.51      7.83 o 
  10   4   7      171.47      167.11     10.28 o 
  12   4   7       16.33        7.65      9.09 o 
 -15   5   7       78.49       62.41     14.76 o 
 -13   5   7       65.02       62.65     10.38 o 
 -11   5   7      251.24      271.61     12.74 o 
  -9   5   7       12.13        9.34      8.18 o 
  -7   5   7      398.61      428.91     13.75 o 
  -5   5   7       28.07       24.09      7.62 o 
  -3   5   7      412.64      402.82     12.68 o 
  -1   5   7      377.98      393.88     16.06 o 
   1   5   7       43.57       51.22      8.68 o 
   3   5   7      369.97      388.74     13.64 o 
   5   5   7       53.58       44.78      9.38 o 
   7   5   7       51.28       34.80      8.37 o 
   9   5   7       88.61       84.10     10.05 o 
  11   5   7        7.84        2.98      9.54 o 
 -14   6   7        7.97        7.03     14.21 o 
 -12   6   7       44.35       38.02     14.36 o 
 -10   6   7       17.13        9.77     10.85 o 
  -8   6   7      422.10      531.74     29.17 o 
  -6   6   7       41.71       19.42     16.43 o 
  -4   6   7      641.74      756.62     31.00 o 
  -2   6   7       53.60       56.21     11.86 o 
   0   6   7      286.70      300.01     21.94 o 
   2   6   7        9.11        1.39      8.80 o 
   4   6   7       17.38       13.06      9.74 o 
   6   6   7       39.45       22.77      8.77 o 
   8   6   7       67.54       75.92     10.79 o 
  -9   7   7        3.91        3.59     24.72 o 
  -7   7   7       37.90       36.08     20.54 o 
  -5   7   7       19.32       10.38     18.52 o 
  -3   7   7       59.27       40.33     18.97 o 
  -1   7   7      138.99      111.29     20.09 o 
   1   7   7        4.51        2.74     10.02 o 
   3   7   7      115.17      128.86     13.23 o 
   5   7   7       14.17        5.43     12.21 o 
 -20   0   8       33.48       12.64     14.38 o 
 -18   0   8       49.04       53.61     12.30 o 
 -16   0   8      732.44      794.64     22.96 o 
 -14   0   8      114.32      110.79     29.43 o 
 -12   0   8     1770.78     1809.43     31.03 o 
 -10   0   8      218.67      167.03     24.20 o 
  -8   0   8      794.54      766.48     17.62 o 
  -6   0   8      177.70      143.34      7.67 o 
  -4   0   8       11.50       38.18      5.92 o 
  -2   0   8      247.38      176.39      7.63 o 
   0   0   8      948.61     1067.48     20.74 o 
   2   0   8      959.51     1149.67     22.05 o 
   4   0   8     1884.35     2028.80     63.60 o 
   6   0   8      975.25     1017.37     22.55 o 
   8   0   8      979.93      937.64     26.07 o 
  10   0   8      142.75      106.21     19.12 o 
  12   0   8       66.94       86.94     20.39 o 
  14   0   8        0.17        7.54     17.70 o 
 -19   1   8      252.42      286.83     12.97 o 
 -17   1   8        0.01       -1.75      8.38 o 
 -15   1   8      329.25      346.65     21.66 o 
 -13   1   8      357.08      361.06     11.11 o 
 -11   1   8       11.69       10.99      7.69 o 
  -9   1   8      488.38      504.23     12.24 o 
  -7   1   8       20.62       20.56      4.65 o 
  -5   1   8     2157.93     2445.03     19.04 o 
  -3   1   8       40.42       29.13      5.18 o 
  -1   1   8     1851.95     1732.75     19.19 o 
   1   1   8      443.33      511.15     10.64 o 
   3   1   8       47.97       50.70      6.18 o 
   5   1   8      896.91      912.36     12.90 o 
   7   1   8      409.81      345.52     10.28 o 
   9   1   8      200.67      189.61     11.30 o 
  11   1   8      271.12      337.75     14.00 o 
  13   1   8       20.34       21.14     13.28 o 
 -18   2   8      272.61      323.12     13.06 o 
 -16   2   8        0.87        2.10      8.05 o 
 -14   2   8       22.40       16.24      7.15 o 
 -12   2   8       25.69       21.36      6.75 o 
 -10   2   8      454.98      493.60     14.20 o 
  -8   2   8      135.20      134.70     12.55 o 
  -6   2   8     1726.52     1900.89     21.01 o 
  -4   2   8      717.66      842.17     12.98 o 
  -2   2   8     2332.55     2250.83     26.13 o 
   0   2   8      415.68      419.78     11.22 o 
   2   2   8      710.31      723.26     21.07 o 
   4   2   8        7.52        6.71      5.89 o 
   6   2   8       23.68       14.84      6.14 o 
   8   2   8      300.05      296.98     10.71 o 
  10   2   8       76.08       78.47      8.97 o 
  12   2   8      149.02      173.95     11.10 o 
  14   2   8       58.63       42.76     15.69 o 
 -17   3   8        0.01       -2.80      9.37 o 
 -15   3   8      288.54      270.79     11.69 o 
 -13   3   8      150.93      127.24     12.05 o 
 -11   3   8       19.63        8.81      7.90 o 
  -9   3   8      200.54      206.71      9.88 o 
  -7   3   8        7.39        9.31      6.10 o 
  -5   3   8      983.68     1089.60     18.23 o 
  -3   3   8       46.04       40.16      6.23 o 
  -1   3   8      966.42      963.23     17.99 o 
   1   3   8      381.57      378.05     18.46 o 
   3   3   8       34.92       19.59      7.08 o 
   5   3   8      581.15      602.44     13.83 o 
   7   3   8      209.95      170.54     10.84 o 
   9   3   8      140.32      131.84      9.63 o 
  11   3   8      159.59      162.36     10.69 o 
  13   3   8       12.64       12.70     10.08 o 
 -16   4   8      296.09      287.53     14.48 o 
 -14   4   8       40.87       31.26     10.30 o 
 -12   4   8      640.05      670.75     27.36 o 
 -10   4   8       81.21       96.32     12.91 o 
  -8   4   8      341.79      337.37     16.75 o 
  -6   4   8       39.93       36.92      8.12 o 
  -4   4   8        0.47       -0.08      7.07 o 
  -2   4   8       53.60       55.95     10.23 o 
   0   4   8      309.82      309.92     11.89 o 
   2   4   8      388.34      349.23     17.11 o 
   4   4   8      690.02      790.07     25.30 o 
   6   4   8      331.15      376.03     11.92 o 
   8   4   8      359.55      365.17     16.17 o 
  10   4   8       48.53       58.26      9.68 o 
  12   4   8       35.24       21.99      9.61 o 
 -15   5   8       59.24       54.64     14.64 o 
 -13   5   8      113.16      107.24     11.83 o 
 -11   5   8        1.85        1.45     10.00 o 
  -9   5   8      179.79      176.51     15.66 o 
  -7   5   8        8.85        3.93      8.85 o 
  -5   5   8      457.34      471.14     26.78 o 
  -3   5   8        1.37        6.41     10.48 o 
  -1   5   8      386.41      440.76     27.75 o 
   1   5   8      111.80       96.65      9.93 o 
   3   5   8       15.12       10.70      8.98 o 
   5   5   8      174.32      186.94     14.81 o 
   7   5   8       66.36       45.81      9.74 o 
   9   5   8       46.78       41.18     10.16 o 
 -12   6   8        2.11       -0.73     14.55 o 
 -10   6   8       55.85       42.69     12.40 o 
  -8   6   8       29.35       18.99     13.91 o 
  -6   6   8      278.80      309.52     24.80 o 
  -4   6   8       66.10       46.77     12.41 o 
  -2   6   8      259.03      251.93     26.40 o 
   0   6   8       62.28       43.03     10.55 o 
   2   6   8      119.87       87.09     11.49 o 
   4   6   8        2.39       -1.85     10.20 o 
   6   6   8        2.33        0.26      9.60 o 
  -7   7   8        0.70        6.72     16.38 o 
  -5   7   8       56.34       34.21     21.29 o 
  -3   7   8        5.58       -0.60     18.90 o 
  -1   7   8       77.78       44.34     24.13 o 
   1   7   8       57.30       52.28     12.78 o 
   3   7   8        4.20       -1.65     12.16 o 
 -18   0   9      123.24      113.28     23.15 o 
 -16   0   9       76.83       54.12     12.46 o 
 -14   0   9     1437.52     1548.76     30.79 o 
 -12   0   9       69.15       34.35     10.48 o 
 -10   0   9      771.84      873.00     55.42 o 
  -8   0   9      145.67      159.87     20.35 o 
  -6   0   9     1414.91     1227.57     28.65 o 
  -4   0   9      261.55      320.33     11.98 o 
  -2   0   9       35.37       16.02      7.47 o 
   0   0   9      270.28      328.95     13.33 o 
   2   0   9      288.81      294.35     13.08 o 
   4   0   9      528.85      575.21     20.39 o 
   6   0   9      256.02      332.65     15.56 o 
   8   0   9      532.17      649.44     31.30 o 
  10   0   9      243.24      215.33     22.18 o 
  12   0   9       15.26       27.71     19.87 o 
 -19   1   9      102.53      118.71     11.67 o 
 -17   1   9      190.68      212.17     11.73 o 
 -15   1   9        0.64       -2.85      8.10 o 
 -13   1   9      414.12      404.50     13.53 o 
 -11   1   9      345.78      345.11     15.07 o 
  -9   1   9      226.56      286.36     16.34 o 
  -7   1   9      646.52      577.57     12.07 o 
  -5   1   9      476.07      537.20      9.78 o 
  -3   1   9      645.61      538.60      9.93 o 
  -1   1   9      122.34      136.42      7.27 o 
   1   1   9      434.04      461.29     16.21 o 
   3   1   9     1008.94      968.13     15.28 o 
   5   1   9        0.05       -0.94      7.99 o 
   7   1   9      545.49      593.43     19.77 o 
   9   1   9       42.40       33.77     10.72 o 
  11   1   9       51.82       46.71     14.55 o 
  13   1   9      139.45      115.59     17.53 o 
 -18   2   9        5.42        0.47     10.14 o 
 -16   2   9      166.59      192.37     11.52 o 
 -14   2   9       79.74       80.30      8.76 o 
 -12   2   9      439.84      388.48     13.82 o 
 -10   2   9        4.58        0.00      7.86 o 
  -8   2   9      642.11      650.24     16.82 o 
  -6   2   9     1186.50     1105.15     16.19 o 
  -4   2   9     2666.95     2853.99     27.95 o 
  -2   2   9      562.61      615.42     12.45 o 
   0   2   9      847.88      916.70     22.64 o 
   2   2   9      319.83      395.08     19.74 o 
   4   2   9       97.97      104.88      9.60 o 
   6   2   9       12.94        4.39      6.95 o 
   8   2   9       15.20       13.29      8.08 o 
  10   2   9      161.81      150.33     15.90 o 
  12   2   9       39.94       41.23     11.99 o 
 -17   3   9      167.84      190.61     14.06 o 
 -15   3   9        0.22        2.49     10.23 o 
 -13   3   9      333.61      345.41     14.27 o 
 -11   3   9      143.28      137.54     10.20 o 
  -9   3   9      127.94      127.78      8.61 o 
  -7   3   9      288.06      270.83     11.52 o 
  -5   3   9      333.87      339.40     12.13 o 
  -3   3   9      370.36      405.28     10.86 o 
  -1   3   9       42.70       38.65      7.43 o 
   1   3   9      262.99      288.87     11.85 o 
   3   3   9      651.83      662.95     16.93 o 
   5   3   9        0.22        0.90      7.44 o 
   7   3   9      345.05      372.17     13.70 o 
   9   3   9       26.17       15.98      8.97 o 
  11   3   9       39.95       40.72     10.36 o 
 -16   4   9       28.13       26.83     12.36 o 
 -14   4   9      556.76      656.26     19.09 o 
 -12   4   9       17.92       10.39      9.63 o 
 -10   4   9      275.25      295.92     14.14 o 
  -8   4   9       64.49       59.51      8.44 o 
  -6   4   9      473.84      449.66     12.61 o 
  -4   4   9       81.11       82.13     15.03 o 
  -2   4   9       12.72       11.48      8.23 o 
   0   4   9      107.32       96.16     12.70 o 
   2   4   9      135.76      137.48     10.63 o 
   4   4   9      170.34      187.96     18.30 o 
   6   4   9       83.75       77.10      9.44 o 
   8   4   9      201.20      216.32     12.12 o 
  10   4   9       96.94       87.41     14.60 o 
 -13   5   9       85.59       64.05     12.51 o 
 -11   5   9      118.87      121.31     12.44 o 
  -9   5   9       35.99       20.07     10.49 o 
  -7   5   9      207.94      220.47     16.07 o 
  -5   5   9       91.86       85.89     12.84 o 
  -3   5   9       71.07       46.73     12.44 o 
  -1   5   9       40.90       44.75     13.22 o 
   1   5   9      114.97      132.07     16.13 o 
   3   5   9      194.05      177.39     15.54 o 
   5   5   9        0.00        3.68     10.28 o 
   7   5   9      110.29      117.37     11.43 o 
 -10   6   9        0.27        0.70     15.04 o 
  -8   6   9       76.89       80.41     16.65 o 
  -6   6   9      147.41      143.26     23.23 o 
  -4   6   9      356.49      335.29     26.52 o 
  -2   6   9       71.16       48.61     14.01 o 
   0   6   9      129.13      106.64     15.42 o 
   2   6   9       28.19       34.19     12.01 o 
   4   6   9        9.63        0.81     11.79 o 
 -18   0  10       19.54        6.15     14.10 o 
 -16   0  10      247.75      281.08     18.14 o 
 -14   0  10      323.33      287.58     17.20 o 
 -12   0  10     1398.35     1446.79     62.55 o 
 -10   0  10      194.52      198.62     27.15 o 
  -8   0  10      821.84      955.43     21.80 o 
  -6   0  10        0.36        3.22      9.03 o 
  -4   0  10      205.76      213.49     12.92 o 
  -2   0  10       54.23       58.61     15.24 o 
   0   0  10      182.29      239.60     13.12 o 
   2   0  10      635.66      703.51     19.77 o 
   4   0  10      874.66      827.04     40.86 o 
   6   0  10       87.97       86.84     12.35 o 
   8   0  10      119.74      163.80     22.63 o 
  10   0  10       64.43      110.32     23.23 o 
 -17   1  10        1.49        1.26      9.70 o 
 -15   1  10      144.39      120.51     10.12 o 
 -13   1  10       32.11       18.03      8.48 o 
 -11   1  10      183.34      176.63     11.48 o 
  -9   1  10      283.91      327.10     17.37 o 
  -7   1  10      239.29      255.45     11.18 o 
  -5   1  10     2383.51     2425.61     33.65 o 
  -3   1  10      651.10      674.92     16.53 o 
  -1   1  10      309.11      278.27     17.22 o 
   1   1  10      217.45      238.74     12.88 o 
   3   1  10       51.04       71.34      8.97 o 
   5   1  10        5.11        7.37      8.48 o 
   7   1  10       41.03       34.60     10.32 o 
   9   1  10       63.54       77.62     27.26 o 
  11   1  10        4.03        1.85     14.96 o 
 -16   2  10        1.90       -0.48     11.04 o 
 -14   2  10      211.19      185.18     13.05 o 
 -12   2  10      144.63      105.88     17.72 o 
 -10   2  10       56.93       46.56      9.16 o 
  -8   2  10      212.27      227.40     18.44 o 
  -6   2  10      925.74      973.42     15.98 o 
  -4   2  10        1.29       -2.10      6.58 o 
  -2   2  10      242.94      242.87     15.02 o 
   0   2  10      178.13      178.97      9.08 o 
   2   2  10      553.72      606.70     16.50 o 
   4   2  10       41.75       16.59      9.10 o 
   6   2  10        5.22       -0.12      9.08 o 
   8   2  10       13.16       18.37     10.66 o 
  10   2  10        6.73       10.11     11.29 o 
 -15   3  10      133.23      143.01     13.55 o 
 -13   3  10       10.47       16.01     10.67 o 
 -11   3  10      133.48      138.34     11.51 o 
  -9   3  10      107.01       93.03      8.99 o 
  -7   3  10      143.66      130.86      8.90 o 
  -5   3  10     1288.85     1297.66     19.26 o 
  -3   3  10      455.18      462.55     17.10 o 
  -1   3  10      160.93      137.14     10.42 o 
   1   3  10      160.91      164.82     11.25 o 
   3   3  10       27.01       23.08      9.32 o 
   5   3  10        8.09        5.89      9.79 o 
   7   3  10       25.11        9.35      9.26 o 
   9   3  10       46.65       35.04     11.80 o 
 -14   4  10      121.14       99.04     14.98 o 
 -12   4  10      550.03      620.52     23.36 o 
 -10   4  10       59.27       55.72     11.05 o 
  -8   4  10      307.38      336.35     14.44 o 
  -6   4  10        0.08        0.46      8.22 o 
  -4   4  10       56.60       38.44     12.20 o 
  -2   4  10       15.46       14.37     11.83 o 
   0   4  10       51.39       57.30     10.60 o 
   2   4  10      225.52      240.46     13.56 o 
   4   4  10      320.92      320.25     15.17 o 
   6   4  10       38.25       43.39     11.36 o 
 -11   5  10       32.10       20.50     13.14 o 
  -9   5  10       83.03       73.81     12.51 o 
  -7   5  10       72.89       61.02     12.13 o 
  -5   5  10      593.45      628.12     23.15 o 
  -3   5  10      131.17      136.90     15.66 o 
  -1   5  10       66.58       49.68     13.92 o 
   1   5  10       40.42       27.24     10.97 o 
   3   5  10        7.07        7.29     11.43 o 
   5   5  10        2.25       -3.47     11.68 o 
  -6   6  10      143.38      169.16     26.07 o 
  -4   6  10        0.41       -2.94     14.59 o 
  -2   6  10       39.69       14.63     14.78 o 
   0   6  10       35.50       26.22     15.37 o 
 -16   0  11       66.94       73.72     15.00 o 
 -14   0  11      205.27      228.41     32.30 o 
 -12   0  11      221.07      214.32     18.82 o 
  -8   0  11       96.00       84.92     17.55 o 
  -6   0  11      362.43      386.45     24.27 o 
  -4   0  11        0.80       -3.80     10.00 o 
  -2   0  11      141.43      157.26     12.72 o 
   0   0  11      344.76      337.77     27.97 o 
   2   0  11      166.39      207.63     28.57 o 
   4   0  11      120.06      141.06     14.84 o 
   6   0  11      126.97      149.68     23.30 o 
   8   0  11      106.14      141.69     22.48 o 
 -15   1  11        2.46       -3.76     11.17 o 
 -13   1  11      154.38      159.54     13.19 o 
 -11   1  11       24.19       24.90     10.12 o 
  -9   1  11      213.75      180.06     16.62 o 
  -7   1  11      307.19      362.35     13.31 o 
  -5   1  11       59.73       58.24      8.96 o 
  -3   1  11      621.85      661.56     14.07 o 
  -1   1  11       37.66       31.04      7.69 o 
   1   1  11      219.27      190.17     13.51 o 
   3   1  11      228.42      244.95     12.79 o 
   5   1  11        1.32        0.99     10.01 o 
   7   1  11      185.82      217.69     16.06 o 
 -14   2  11        5.75        4.13     11.26 o 
 -12   2  11       36.77       31.56     10.43 o 
 -10   2  11       37.68       22.73      9.42 o 
  -8   2  11      122.54      118.27     10.63 o 
  -6   2  11      266.72      274.84     10.88 o 
  -4   2  11      489.53      547.12     13.43 o 
  -2   2  11      576.33      640.24     23.97 o 
   0   2  11      646.68      661.24     17.14 o 
   2   2  11       33.95       31.90      9.68 o 
   4   2  11       39.06       23.16     10.71 o 
   6   2  11        0.65       -1.42     10.48 o 
   8   2  11        2.17        0.96     11.75 o 
 -13   3  11      127.99      109.24     12.76 o 
 -11   3  11        4.86        5.20     10.22 o 
  -9   3  11      144.11      156.87     12.16 o 
  -7   3  11      141.91      121.27      9.87 o 
  -5   3  11       27.57       20.58      8.53 o 
  -3   3  11      325.57      340.73     21.06 o 
  -1   3  11       35.46       21.10      9.86 o 
   1   3  11      134.37      121.62     12.10 o 
   3   3  11      161.01      149.58     12.53 o 
   5   3  11        1.23        2.82     11.01 o 
 -12   4  11       77.75       62.95     13.23 o 
 -10   4  11      212.56      241.61     23.05 o 
  -8   4  11       42.35       33.39     10.21 o 
  -6   4  11      166.12      164.08     13.39 o 
  -4   4  11        1.49        4.30     12.16 o 
  -2   4  11       37.80       26.03     13.33 o 
   0   4  11      125.86      101.79     20.43 o 
   2   4  11       56.70       66.24     13.83 o 
   4   4  11       60.18       45.46     12.50 o 
  -7   5  11       93.23       83.94     13.34 o 
  -5   5  11       18.93       14.60     14.08 o 
  -3   5  11      145.92      117.49     16.02 o 
  -1   5  11        5.49       -0.05     14.28 o 
 -14   0  12       39.21       44.52     21.96 o 
 -12   0  12      191.75      211.60     23.15 o 
 -10   0  12       99.58       79.10     20.54 o 
  -8   0  12      446.71      483.92     28.53 o 
  -6   0  12       14.94       11.88     17.48 o 
  -4   0  12      121.72       95.13     13.33 o 
  -2   0  12        5.35        1.59     11.75 o 
   0   0  12        0.35       -1.43     11.31 o 
   2   0  12       83.35       55.23     13.60 o 
   4   0  12       12.14       15.91     19.87 o 
   6   0  12      193.69      213.99     26.52 o 
 -13   1  12        4.71        8.73     11.91 o 
 -11   1  12       78.47       62.52     14.42 o 
  -9   1  12        5.81       -2.30     11.77 o 
  -7   1  12      199.57      210.26     58.97 o 
  -5   1  12       96.32      100.97     15.17 o 
  -3   1  12       23.79        5.68      9.60 o 
  -1   1  12      112.43      129.35     10.10 o 
   1   1  12       31.06       12.37     10.56 o 
   3   1  12       42.21       36.10     11.32 o 
   5   1  12       86.39       97.10     12.75 o 
 -12   2  12        0.24        0.18     10.73 o 
 -10   2  12        0.70        2.88     11.07 o 
  -8   2  12      135.35      117.02     14.22 o 
  -6   2  12      158.41      153.40     10.65 o 
  -4   2  12      205.10      171.23     23.95 o 
  -2   2  12      190.03      244.47     26.93 o 
   0   2  12      149.88      161.06     13.16 o 
   2   2  12       97.74       83.80     12.13 o 
   4   2  12       41.93       30.03     11.82 o 
 -11   3  12       62.97       52.91     12.43 o 
  -9   3  12        0.58        2.64     10.75 o 
  -7   3  12      111.21      125.78     14.33 o 
  -5   3  12       46.06       37.97     11.26 o 
  -3   3  12       10.21        1.43     13.12 o 
  -1   3  12       74.59       71.64     16.43 o 
   1   3  12       27.65       13.28     11.41 o 
   3   3  12       29.94       19.00     12.22 o 
  -6   4  12        7.25       -1.26     12.20 o 
  -4   4  12       47.29       25.98     15.02 o 
  -2   4  12        2.01        4.55     14.73 o 
 -10   0  13      214.61      250.22     26.96 o 
  -8   0  13       91.00       86.04     19.64 o 
  -6   0  13      135.58      156.25     23.53 o 
  -4   0  13        3.97        1.20     18.45 o 
  -2   0  13       11.33       -1.38     12.91 o 
   0   0  13       95.71       93.87     15.15 o 
  -9   1  13       43.00       17.36     14.51 o 
  -7   1  13       18.84        8.83     14.02 o 
  -5   1  13       38.62       22.75     14.18 o 
  -3   1  13       93.48       65.52     11.93 o 
  -1   1  13        3.46       -3.82      9.48 o 
   1   1  13      124.50      107.25     13.08 o 
  -6   2  13       78.55       46.39     15.38 o 
  -4   2  13       77.44       79.38     13.05 o 
  -2   2  13       85.99       64.82     15.31 o 
                                                 
